# Supplementary material for: Dynamic Coordination of Alternative Splicing and Subgenome Expression Bias Underlies Rusty Root Symptom Response in Panax ginseng
Source: Plants (Basel). 2025 Jul 9;14(14):2120. doi: 10.3390/plants14142120 (PMC12298674; doi:10.3390/plants14142120)
Supplement: Supplementary file 1 [file plants-14-02120-s001.zip]

Archive with 2 entries (2 files):
- supplement Table.xlsx
- Supporting Information.pdf
