# Supplementary material for: Dynamic Coordination of Alternative Splicing and Subgenome Expression Bias Underlies Rusty Root Symptom Response in Panax ginseng
Source: Plants (Basel). 2025 Jul 9;14(14):2120. doi: 10.3390/plants14142120 (PMC12298674; doi:10.3390/plants14142120)
Supplement: Supplementary file 1 [file plants-14-02120-s001.zip › supplement Table.xlsx]

## Sheet: Table S1
Table S1. The number of AS events in three samples
sample	IR	A3	A5	ES	Total
AG	9000	5419	3147	2157	19723
BG	8791	5260	3120	2108	19279
CG	7502	6530	3578	2669	20279

## Sheet: Table S2
Table S2. The gene number of AS events in three samples
sample	IR	A3	A5	ES	Total
AG	4973	4069	2487	1673	13202
BG	4864	3973	2466	1633	12936
CG	4447	4738	2780	2094	14059

## Sheet: Table S3
Table. S3 Number of ASEs (Alternative Splicing Event) in Each ASG (Alternative Splicing Gene)
AS event type	AS event count	AG ASG	BG ASG	CG ASG
A3	1	3179	3107	3550
A3	2	617	608	824
A3	3	165	159	241
A3	4	64	58	63
A3	5	26	29	35
A3	>5	18	12	25
A5	1	2021	2020	2220
A5	2	348	318	409
A5	3	75	86	105
A5	4	28	24	27
A5	5	4	8	5
A5	>5	11	10	14
ES	1	1329	1296	1665
ES	2	248	244	330
ES	3	66	65	67
ES	4	22	20	25
ES	5	7	5	5
ES	>5	1	3	2
IR	1	3147	3079	2972
IR	2	933	915	807
IR	3	389	364	300
IR	4	210	222	164
IR	5	116	117	84
IR	>5	178	167	120

## Sheet: Table S4
Table. S4 Number of ASEs (Alternative Splicing Event) in A/B subgenomes
sample	IR	ES	A5	A3	Total
AG_subgenome_A	5230	1211	1729	3061	11231
BG_subgenome_A	5124	1188	1734	2993	11039
CG_subgenome_A	4295	1489	1939	3670	11393
AG_subgenome_B	3770	946	1418	2358	8492
BG_subgenome_B	3667	920	1386	2267	8240
CG_subgenome_B	3207	1180	1639	2860	8886

## Sheet: Table S5
Table. S5 Number of ASGs (Alternative Splicing Gene) in A/B subgenomes
sample	IR	ES	A5	A3	Total
AG_subgenome_A	2729	935	1339	2286	7289
BG_subgenome_A	2676	910	1336	2240	7162
CG_subgenome_A	2422	1164	1488	2624	7698
AG_subgenome_B	2244	738	1148	1783	5913
BG_subgenome_B	2188	723	1130	1733	5774
CG_subgenome_B	2025	930	1292	2114	6361

## Sheet: Table S6
Table S6. The GO terms of four types in AS events (IR, A3, A5,ES)
Description	Cluster	Sub	ID	GeneRatio	BgRatio	RichFactor	FoldEnrichment	zScore	pvalue	p.adjust	qvalue	geneID	Count	Aspect
3'-5' DNA helicase activity	ES_BG_AG.MF	ES_BG_AG	GO:0043138	3/51	49/27266	0.0612244897959184	32.7322929171669	9.62416450282647	0.000106891151979842	0.0261348866590714	0.0235441826860863	pg_2006419/pg_19011209/pg_23000952	3	F
aconitate hydratase activity	A3_CG_AG.MF	A3_CG_AG	GO:0003994	7/1523	18/27266	0.388888888888889	6.96220909024586	6.15459194243608	3.08531927987235e-05	0.00338071003314901	0.00289286271660546	pg_4008370/pg_11004049/pg_16005046/pg_3002531/pg_20004912/pg_23000670/pg_22010005	7	F
aconitate hydratase activity	A3_CG_BG.MF	A3_CG_BG	GO:0003994	7/1544	18/27266	0.388888888888889	6.86751583189407	6.1009468200172	3.37021073472514e-05	0.00472150475312446	0.00406368016159465	pg_4008370/pg_11004049/pg_16005046/pg_3002531/pg_20004912/pg_23000670/pg_22010005	7	F
actin binding	A3_CG_AG.MF	A3_CG_AG	GO:0003779	23/1523	212/27266	0.108490566037736	1.94228744161845	3.35010728324151	0.0018275862647571	0.0498333084265795	0.0426422019572236	pg_9007066/pg_10004513/pg_5002528/pg_5007040/pg_12002004/pg_12000191/pg_11000377/pg_16000392/pg_2007083/pg_2004341/pg_2005398/pg_2007103/pg_2011787/pg_3010832/pg_3010835/pg_19003887/pg_18009043/pg_20007159/pg_21001291/pg_21006293/pg_21000278/pg_6002871/pg_22001082	23	F
actin cytoskeleton	A3_CG_AG.CC	A3_CG_AG	GO:0015629	21/1523	170/27266	0.123529411764706	2.21152524043104	3.85413976501024	0.000543753820433037	0.0257391308440182	0.0220248915897508	pg_9007066/pg_10004513/pg_5002528/pg_5007040/pg_12002004/pg_12000191/pg_11000377/pg_8006438/pg_2007083/pg_2004341/pg_2005398/pg_2007103/pg_2011787/pg_19003887/pg_19002308/pg_18009043/pg_20007159/pg_23002786/pg_21001291/pg_21006293/pg_21000278	21	C
actin cytoskeleton	A3_CG_BG.CC	A3_CG_BG	GO:0015629	21/1544	170/27266	0.123529411764706	2.18144620542518	3.78581905401483	0.000648699139173282	0.0275738360726797	0.0237321058616877	pg_9007066/pg_10004513/pg_5002528/pg_5007040/pg_12002004/pg_12000191/pg_11000377/pg_8006438/pg_2007083/pg_2004341/pg_2005398/pg_2007103/pg_2011787/pg_3003116/pg_19002308/pg_18009043/pg_20007159/pg_23002786/pg_21006293/pg_21000278/pg_24004706	21	C
actin cytoskeleton	IR_CG_AG.CC	IR_CG_AG	GO:0015629	22/1429	170/27266	0.129411764705882	2.46923805211378	4.51920309730081	8.4706712927276e-05	0.00643491721414476	0.00573474612220883	pg_9005298/pg_9007066/pg_10004513/pg_5007040/pg_11000377/pg_11001437/pg_14002040/pg_8006438/pg_8006689/pg_2007083/pg_2004341/pg_2005398/pg_2007103/pg_2011787/pg_3003116/pg_19003887/pg_23002786/pg_21000047/pg_6003969/pg_6000100/pg_22008114/pg_22007186	22	C
actin cytoskeleton	IR_CG_BG.CC	IR_CG_BG	GO:0015629	21/1420	170/27266	0.123529411764706	2.37193869096935	4.20587950341729	0.000215246517037011	0.0105281980613893	0.00933529908146669	pg_9005298/pg_9007066/pg_10004513/pg_5007040/pg_11001437/pg_14002040/pg_8006438/pg_8006689/pg_2007083/pg_2004341/pg_2005398/pg_2007103/pg_2011787/pg_3003116/pg_19003887/pg_23002786/pg_21000047/pg_6003969/pg_6000100/pg_22008114/pg_22007186	21	C
actin cytoskeleton organization	A3_CG_AG.BP	A3_CG_AG	GO:0030036	24/1523	191/27266	0.12565445026178	2.24956942930906	4.21517846665732	0.000175037125231254	0.0112575507607971	0.00963305002702898	pg_9008696/pg_9007066/pg_10004513/pg_5002528/pg_5012557/pg_5007040/pg_11000377/pg_8006438/pg_7000498/pg_16000546/pg_16000392/pg_2001153/pg_2005398/pg_2007103/pg_2011787/pg_19002308/pg_18009043/pg_20007159/pg_23002786/pg_21001291/pg_21006293/pg_21000278/pg_6008187/pg_22001082	24	P
actin cytoskeleton organization	A3_CG_BG.BP	A3_CG_BG	GO:0030036	24/1544	191/27266	0.12565445026178	2.21897295391043	4.14190899842536	0.000214491274955107	0.0120196824936748	0.0103450378326719	pg_9008696/pg_9007066/pg_1004577/pg_10004513/pg_5002528/pg_5012557/pg_5007040/pg_11000377/pg_8006438/pg_7000498/pg_16000546/pg_16000392/pg_2001153/pg_2005398/pg_2007103/pg_2011787/pg_19002308/pg_18009043/pg_20007159/pg_20001926/pg_23002786/pg_21006293/pg_21000278/pg_6008187	24	P
actin cytoskeleton organization	IR_CG_AG.BP	IR_CG_AG	GO:0030036	23/1429	191/27266	0.120418848167539	2.29764892521772	4.23240759590524	0.000177793315637116	0.0100044298709005	0.00891586690205496	pg_9005298/pg_9007066/pg_9010911/pg_1004577/pg_10004513/pg_10008976/pg_5012557/pg_5007040/pg_11000377/pg_11001437/pg_14002040/pg_8006438/pg_16000392/pg_2001153/pg_2005398/pg_2007103/pg_2011787/pg_18006114/pg_20001926/pg_23002786/pg_21000047/pg_6003969/pg_6000100	23	P
actin cytoskeleton organization	IR_CG_BG.BP	IR_CG_BG	GO:0030036	23/1420	191/27266	0.120418848167539	2.31221148882826	4.26566	0.00016222803223125	0.00853380667661744	0.00756688249642681	pg_9005298/pg_9007066/pg_9010911/pg_10004513/pg_10008976/pg_5012557/pg_5007040/pg_11001437/pg_11008874/pg_14002040/pg_8006438/pg_16000392/pg_2001153/pg_2005398/pg_2007103/pg_2011787/pg_18006114/pg_20001926/pg_23002786/pg_21000047/pg_6008187/pg_6003969/pg_6000100	23	P
actin filament binding	A3_CG_AG.MF	A3_CG_AG	GO:0051015	20/1523	150/27266	0.133333333333333	2.38704311665572	4.14329544656496	0.000268010551406543	0.01539629546284	0.0131745605750176	pg_9007066/pg_10004513/pg_5002528/pg_5007040/pg_12002004/pg_12000191/pg_11000377/pg_16000392/pg_2004341/pg_2005398/pg_2007103/pg_2011787/pg_3010832/pg_3010835/pg_18009043/pg_20007159/pg_21001291/pg_21006293/pg_21000278/pg_6002871	20	F
actin filament binding	A3_CG_BG.MF	A3_CG_BG	GO:0051015	19/1544	150/27266	0.126666666666667	2.23684801381693	3.72154423071883	0.000845765924211413	0.0312986584783645	0.0269379666427084	pg_9007066/pg_10004513/pg_5002528/pg_5007040/pg_12002004/pg_12000191/pg_11000377/pg_16000392/pg_2004341/pg_2005398/pg_2007103/pg_2011787/pg_3010832/pg_3010835/pg_18009043/pg_20007159/pg_21006293/pg_21000278/pg_6002871	19	F
actin filament bundle	A3_CG_AG.CC	A3_CG_AG	GO:0032432	8/1523	26/27266	0.307692307692308	5.50856103843629	5.59428001120765	5.87477582277097e-05	0.00526682553686907	0.0045068056949806	pg_9007066/pg_11000377/pg_2005398/pg_2007103/pg_2011787/pg_18009043/pg_20007159/pg_21001291	8	C
actin filament bundle	A3_CG_BG.CC	A3_CG_BG	GO:0032432	7/1544	26/27266	0.269230769230769	4.75443403746513	4.69247138492565	0.000467108100827352	0.0219877125221451	0.018924270089098	pg_9007066/pg_11000377/pg_2005398/pg_2007103/pg_2011787/pg_18009043/pg_20007159	7	C
actin filament bundle	IR_CG_AG.CC	IR_CG_AG	GO:0032432	8/1429	26/27266	0.307692307692308	5.87091564838241	5.84374900069637	3.73247218838897e-05	0.0038186583643754	0.00340315741731771	pg_9007066/pg_11000377/pg_11001437/pg_2005398/pg_2007103/pg_2011787/pg_21000047/pg_6000100	8	C
actin filament bundle	IR_CG_BG.CC	IR_CG_BG	GO:0032432	7/1420	26/27266	0.269230769230769	5.16960996749729	4.98573059711886	0.000280751195305811	0.0129377575621917	0.0114718431000556	pg_9007066/pg_11001437/pg_2005398/pg_2007103/pg_2011787/pg_21000047/pg_6000100	7	C
actin filament capping	A3_CG_AG.BP	A3_CG_AG	GO:0051693	8/1523	33/27266	0.242424242424242	4.3400783939195	4.66970033005296	0.000368097777304642	0.0192746420204564	0.0164932492672131	pg_9007066/pg_2005398/pg_2007103/pg_2011787/pg_18009043/pg_20007159/pg_21001291/pg_22001082	8	P
actin filament organization	A3_CG_AG.BP	A3_CG_AG	GO:0007015	18/1523	147/27266	0.122448979591837	2.19218245407158	3.52523182336876	0.00144911055380879	0.0448920793030711	0.0384140080673478	pg_9007066/pg_10004513/pg_5002528/pg_5007040/pg_11000377/pg_7000498/pg_16000546/pg_2005398/pg_2007103/pg_2011787/pg_19002308/pg_18009043/pg_20007159/pg_21001291/pg_21006293/pg_21000278/pg_6008187/pg_22001082	18	P
actin filament severing	A3_CG_AG.BP	A3_CG_AG	GO:0051014	7/1523	16/27266	0.4375	7.83248522652659	6.64934035856264	1.22450399937464e-05	0.00161008670317772	0.00137774602034901	pg_9007066/pg_2005398/pg_2007103/pg_2011787/pg_18009043/pg_20007159/pg_21001291	7	P
actin filament severing	A3_CG_BG.BP	A3_CG_BG	GO:0051014	6/1544	16/27266	0.375	6.62224740932642	5.51138465972756	0.000159760284102748	0.00969102589340793	0.00834082177773544	pg_9007066/pg_2005398/pg_2007103/pg_2011787/pg_18009043/pg_20007159	6	P
actin filament severing	IR_CG_AG.BP	IR_CG_AG	GO:0051014	6/1429	16/27266	0.375	7.15517844646606	5.7918220373019	0.000104171109163384	0.00723667692916495	0.00644926788894556	pg_9007066/pg_11001437/pg_2005398/pg_2007103/pg_2011787/pg_6000100	6	P
actin filament severing	IR_CG_BG.BP	IR_CG_BG	GO:0051014	6/1420	16/27266	0.375	7.20052816901408	5.81507976206489	0.00010058411286584	0.00634234290404998	0.00562372283854164	pg_9007066/pg_11001437/pg_2005398/pg_2007103/pg_2011787/pg_6000100	6	P
actin filament-based process	A3_BG_AG.BP	A3_BG_AG	GO:0030029	8/166	236/27266	0.0338983050847458	5.56789871349806	5.51596616731374	0.000104300090873131	0.0286477582931534	0.0230802072435046	pg_1004577/pg_5007040/pg_2001153/pg_2005398/pg_2011526/pg_2011787/pg_20008005/pg_22001082	8	P
actin filament-based process	A3_CG_AG.BP	A3_CG_AG	GO:0030029	28/1523	236/27266	0.11864406779661	2.1240637902445	4.21839322644109	0.000143959985787892	0.00979093374605701	0.00837807055825484	pg_9008696/pg_9007066/pg_10004513/pg_5002528/pg_5012557/pg_5007040/pg_12002004/pg_12000191/pg_11000377/pg_8006438/pg_7000498/pg_16000546/pg_16000392/pg_2001153/pg_2004341/pg_2005398/pg_2007103/pg_2011787/pg_19002308/pg_18009043/pg_20008005/pg_20007159/pg_23002786/pg_21001291/pg_21006293/pg_21000278/pg_6008187/pg_22001082	28	P
actin filament-based process	A3_CG_BG.BP	A3_CG_BG	GO:0030029	28/1544	236/27266	0.11864406779661	2.0951743215948	4.13990393034911	0.000180536451082706	0.0104557112869871	0.00899896722632205	pg_9008696/pg_9007066/pg_1004577/pg_10004513/pg_5002528/pg_5012557/pg_5007040/pg_12002004/pg_12000191/pg_11000377/pg_8006438/pg_7000498/pg_16000546/pg_16000392/pg_2001153/pg_2004341/pg_2005398/pg_2007103/pg_2011787/pg_19002308/pg_18009043/pg_20008005/pg_20007159/pg_20001926/pg_23002786/pg_21006293/pg_21000278/pg_6008187	28	P
actin filament-based process	IR_CG_AG.BP	IR_CG_AG	GO:0030029	27/1429	236/27266	0.114406779661017	2.18293579722693	4.2923188520024	0.000122410766092212	0.0081654849102233	0.00727701404175428	pg_9005298/pg_9007066/pg_9010911/pg_1004577/pg_10004513/pg_10008976/pg_5012557/pg_5007040/pg_11000377/pg_11001437/pg_14002040/pg_8006438/pg_16000392/pg_2001153/pg_2004341/pg_2005398/pg_2007103/pg_2011787/pg_18010238/pg_18006114/pg_20008005/pg_20001926/pg_23002786/pg_21000047/pg_6003969/pg_6000100/pg_22008114	27	P
actin filament-based process	IR_CG_BG.BP	IR_CG_BG	GO:0030029	27/1420	236/27266	0.114406779661017	2.19677130580091	4.32807123059911	0.000110387200438066	0.00654807478343249	0.00580614423804697	pg_9005298/pg_9007066/pg_9010911/pg_10004513/pg_10008976/pg_5012557/pg_5007040/pg_11001437/pg_11008874/pg_14002040/pg_8006438/pg_16000392/pg_2001153/pg_2004341/pg_2005398/pg_2007103/pg_2011787/pg_3012760/pg_18010238/pg_18006114/pg_20001926/pg_23002786/pg_21000047/pg_6008187/pg_6003969/pg_6000100/pg_22008114	27	P
active ion transmembrane transporter activity	IR_CG_AG.MF	IR_CG_AG	GO:0022853	16/1429	131/27266	0.122137404580153	2.3304397993579	3.58974654143232	0.00139779349854233	0.0418371490228602	0.0372849284829545	pg_9001186/pg_5012990/pg_12003428/pg_14008086/pg_15002327/pg_15005487/pg_16006922/pg_2000538/pg_2009610/pg_17007135/pg_3006555/pg_3008479/pg_23003337/pg_23003607/pg_6007927/pg_22001528	16	F
adenosine biosynthetic process	A5_CG_BG.BP	A5_CG_BG	GO:0046086	4/964	12/27266	0.333333333333333	9.42807745504841	5.59050315177397	0.000612288056502938	0.0342745247629089	0.0304926613402282	pg_1005618/pg_7006413/pg_6005178/pg_13009365	4	P
adenosine biosynthetic process	IR_CG_AG.BP	IR_CG_AG	GO:0046086	6/1429	12/27266	0.5	9.54023792862141	6.95894317572039	1.44152436167159e-05	0.00180254612958356	0.00160641451672595	pg_1005618/pg_7006413/pg_19005969/pg_6005178/pg_22006122/pg_13009440	6	P
adenosine biosynthetic process	IR_CG_BG.BP	IR_CG_BG	GO:0046086	7/1420	12/27266	0.583333333333333	11.2008215962441	8.28439699816615	6.43652910112283e-07	0.000112156519587065	9.9448609170967e-05	pg_1005618/pg_7006413/pg_19005969/pg_6005178/pg_22006122/pg_13009440/pg_13009365	7	P
adenosine kinase activity	A5_CG_BG.MF	A5_CG_BG	GO:0004001	4/964	12/27266	0.333333333333333	9.42807745504841	5.59050315177397	0.000612288056502938	0.0342745247629089	0.0304926613402282	pg_1005618/pg_7006413/pg_6005178/pg_13009365	4	F
adenosine kinase activity	IR_CG_AG.MF	IR_CG_AG	GO:0004001	6/1429	12/27266	0.5	9.54023792862141	6.95894317572039	1.44152436167159e-05	0.00180254612958356	0.00160641451672595	pg_1005618/pg_7006413/pg_19005969/pg_6005178/pg_22006122/pg_13009440	6	F
adenosine kinase activity	IR_CG_BG.MF	IR_CG_BG	GO:0004001	7/1420	12/27266	0.583333333333333	11.2008215962441	8.28439699816615	6.43652910112283e-07	0.000112156519587065	9.9448609170967e-05	pg_1005618/pg_7006413/pg_19005969/pg_6005178/pg_22006122/pg_13009440/pg_13009365	7	F
adenosine metabolic process	IR_CG_AG.BP	IR_CG_AG	GO:0046085	6/1429	16/27266	0.375	7.15517844646606	5.7918220373019	0.000104171109163384	0.00723667692916495	0.00644926788894556	pg_1005618/pg_7006413/pg_19005969/pg_6005178/pg_22006122/pg_13009440	6	P
adenosine metabolic process	IR_CG_BG.BP	IR_CG_BG	GO:0046085	7/1420	16/27266	0.4375	8.4006161971831	6.94056575536723	7.72883645903654e-06	0.000861919841911755	0.000764259891538834	pg_1005618/pg_7006413/pg_19005969/pg_6005178/pg_22006122/pg_13009440/pg_13009365	7	P
adenosine salvage	A5_CG_BG.BP	A5_CG_BG	GO:0006169	4/964	12/27266	0.333333333333333	9.42807745504841	5.59050315177397	0.000612288056502938	0.0342745247629089	0.0304926613402282	pg_1005618/pg_7006413/pg_6005178/pg_13009365	4	P
adenosine salvage	IR_CG_AG.BP	IR_CG_AG	GO:0006169	6/1429	12/27266	0.5	9.54023792862141	6.95894317572039	1.44152436167159e-05	0.00180254612958356	0.00160641451672595	pg_1005618/pg_7006413/pg_19005969/pg_6005178/pg_22006122/pg_13009440	6	P
adenosine salvage	IR_CG_BG.BP	IR_CG_BG	GO:0006169	7/1420	12/27266	0.583333333333333	11.2008215962441	8.28439699816615	6.43652910112283e-07	0.000112156519587065	9.9448609170967e-05	pg_1005618/pg_7006413/pg_19005969/pg_6005178/pg_22006122/pg_13009440/pg_13009365	7	P
adenyl nucleotide binding	A3_CG_AG.MF	A3_CG_AG	GO:0030554	51/1523	456/27266	0.111842105263158	2.00228945640529	5.2498911687434	2.03336962182454e-06	0.000429694573297708	0.000367688266202107	pg_9005785/pg_4006434/pg_4008370/pg_10004513/pg_5000888/pg_5007040/pg_5011448/pg_12000227/pg_12002004/pg_12000191/pg_11005333/pg_14002577/pg_14004321/pg_8010792/pg_8001599/pg_8008993/pg_8011285/pg_7008622/pg_16008469/pg_16007925/pg_16005046/pg_16006175/pg_2006559/pg_2001126/pg_2004341/pg_3002531/pg_3004370/pg_3006043/pg_3007613/pg_3010019/pg_3010832/pg_3010835/pg_18008507/pg_18000486/pg_18000157/…	51	F
adenyl nucleotide binding	A3_CG_BG.MF	A3_CG_BG	GO:0030554	51/1544	456/27266	0.111842105263158	1.97505624488683	5.14443535864817	2.99951285957315e-06	0.00088245668328642	0.000759508229863496	pg_9005785/pg_4006434/pg_4008370/pg_10004513/pg_5000888/pg_5007040/pg_5011448/pg_12000227/pg_12002004/pg_12000191/pg_12010853/pg_11005333/pg_11010062/pg_14002577/pg_14004321/pg_8010792/pg_8008993/pg_8011285/pg_7008622/pg_16008469/pg_16007925/pg_16005046/pg_16006175/pg_2006559/pg_2001126/pg_2004341/pg_3002531/pg_3004370/pg_3006043/pg_3007613/pg_3010019/pg_3010832/pg_3010835/pg_18008507/pg_18000486…	51	F
adenyl nucleotide binding	ES_CG_AG.MF	ES_CG_AG	GO:0030554	25/683	456/27266	0.0548245614035088	2.18864786416994	4.10296994685291	0.000243704410516163	0.0368497875901164	0.0330482641629178	pg_9009366/pg_4008370/pg_10003328/pg_10004513/pg_5002502/pg_12001386/pg_12010382/pg_12010853/pg_11005333/pg_7008622/pg_7002937/pg_17005626/pg_3000367/pg_3006043/pg_19011209/pg_18008507/pg_18004664/pg_20006219/pg_20003071/pg_21003613/pg_6013002/pg_6002871/pg_6011605/pg_6004009/pg_24004723	25	F
adenyl nucleotide binding	IR_CG_AG.MF	IR_CG_AG	GO:0030554	40/1429	456/27266	0.087719298245614	1.67372595238972	3.41204785886714	0.00107599083861995	0.0366945481752392	0.0327018842436074	pg_9005298/pg_9009002/pg_9010904/pg_4006434/pg_4008370/pg_10004513/pg_10005516/pg_5000888/pg_5007040/pg_11008509/pg_14000799/pg_14002040/pg_14006469/pg_8001599/pg_8008993/pg_7008622/pg_7007849/pg_16006175/pg_2006559/pg_2004341/pg_2008047/pg_3006043/pg_3007613/pg_19011209/pg_19004865/pg_19000292/pg_18004664/pg_20006219/pg_20003071/pg_20004912/pg_23007661/pg_21001849/pg_6003969/pg_6002385/pg_600114…	40	F
adenyl nucleotide binding	IR_CG_BG.MF	IR_CG_BG	GO:0030554	40/1420	456/27266	0.087719298245614	1.68433407462318	3.4542393927745	0.00095649953361464	0.0284883156518727	0.0252604429919289	pg_9005298/pg_9009002/pg_9010904/pg_4006434/pg_4008370/pg_10004513/pg_5000888/pg_5007040/pg_12000302/pg_11002154/pg_11005333/pg_11008509/pg_14000799/pg_14002040/pg_14006469/pg_8001599/pg_8008993/pg_7008622/pg_7007851/pg_16005046/pg_16006175/pg_2006559/pg_2004341/pg_3006043/pg_3007613/pg_19011209/pg_19004865/pg_18004664/pg_20006219/pg_20003071/pg_20004912/pg_23007661/pg_21001849/pg_6003969/pg_6002…	40	F
adenyl ribonucleotide binding	A3_CG_AG.MF	A3_CG_AG	GO:0032559	51/1523	455/27266	0.112087912087912	2.00669009257322	5.26705812195814	1.90713081429653e-06	0.000417944186229354	0.00035763349772968	pg_9005785/pg_4006434/pg_4008370/pg_10004513/pg_5000888/pg_5007040/pg_5011448/pg_12000227/pg_12002004/pg_12000191/pg_11005333/pg_14002577/pg_14004321/pg_8010792/pg_8001599/pg_8008993/pg_8011285/pg_7008622/pg_16008469/pg_16007925/pg_16005046/pg_16006175/pg_2006559/pg_2001126/pg_2004341/pg_3002531/pg_3004370/pg_3006043/pg_3007613/pg_3010019/pg_3010832/pg_3010835/pg_18008507/pg_18000486/pg_18000157/…	51	F
adenyl ribonucleotide binding	A3_CG_BG.MF	A3_CG_BG	GO:0032559	51/1544	455/27266	0.112087912087912	1.97939702784262	5.1615721902581	2.81548386443943e-06	0.000871910897808506	0.000750431738050865	pg_9005785/pg_4006434/pg_4008370/pg_10004513/pg_5000888/pg_5007040/pg_5011448/pg_12000227/pg_12002004/pg_12000191/pg_12010853/pg_11005333/pg_11010062/pg_14002577/pg_14004321/pg_8010792/pg_8008993/pg_8011285/pg_7008622/pg_16008469/pg_16007925/pg_16005046/pg_16006175/pg_2006559/pg_2001126/pg_2004341/pg_3002531/pg_3004370/pg_3006043/pg_3007613/pg_3010019/pg_3010832/pg_3010835/pg_18008507/pg_18000486…	51	F
adenyl ribonucleotide binding	ES_CG_AG.MF	ES_CG_AG	GO:0032559	25/683	455/27266	0.0549450549450549	2.19345807925603	4.11497752969192	0.00023577252870553	0.0368497875901164	0.0330482641629178	pg_9009366/pg_4008370/pg_10003328/pg_10004513/pg_5002502/pg_12001386/pg_12010382/pg_12010853/pg_11005333/pg_7008622/pg_7002937/pg_17005626/pg_3000367/pg_3006043/pg_19011209/pg_18008507/pg_18004664/pg_20006219/pg_20003071/pg_21003613/pg_6013002/pg_6002871/pg_6011605/pg_6004009/pg_24004723	25	F
adenyl ribonucleotide binding	IR_CG_AG.MF	IR_CG_AG	GO:0032559	40/1429	455/27266	0.0879120879120879	1.6774044709664	3.42684983121455	0.00103244382733373	0.0360569906849333	0.0321336981701051	pg_9005298/pg_9009002/pg_9010904/pg_4006434/pg_4008370/pg_10004513/pg_10005516/pg_5000888/pg_5007040/pg_11008509/pg_14000799/pg_14002040/pg_14006469/pg_8001599/pg_8008993/pg_7008622/pg_7007849/pg_16006175/pg_2006559/pg_2004341/pg_2008047/pg_3006043/pg_3007613/pg_19011209/pg_19004865/pg_19000292/pg_18004664/pg_20006219/pg_20003071/pg_20004912/pg_23007661/pg_21001849/pg_6003969/pg_6002385/pg_600114…	40	F
adenyl ribonucleotide binding	IR_CG_BG.MF	IR_CG_BG	GO:0032559	40/1420	455/27266	0.0879120879120879	1.68803590775422	3.46904991923718	0.000917495917302865	0.0281681168408235	0.0249765243527426	pg_9005298/pg_9009002/pg_9010904/pg_4006434/pg_4008370/pg_10004513/pg_5000888/pg_5007040/pg_12000302/pg_11002154/pg_11005333/pg_11008509/pg_14000799/pg_14002040/pg_14006469/pg_8001599/pg_8008993/pg_7008622/pg_7007851/pg_16005046/pg_16006175/pg_2006559/pg_2004341/pg_3006043/pg_3007613/pg_19011209/pg_19004865/pg_18004664/pg_20006219/pg_20003071/pg_20004912/pg_23007661/pg_21001849/pg_6003969/pg_6002…	40	F
ADP binding	A3_CG_AG.MF	A3_CG_AG	GO:0043531	10/1523	56/27266	0.178571428571429	3.19693274552106	4.00285288577304	0.000969968369266997	0.0347085272631254	0.029699975296093	pg_10004513/pg_12002004/pg_12000191/pg_8001599/pg_7008622/pg_2004341/pg_3010832/pg_3010835/pg_21006293/pg_6002871	10	F
aggregation involved in sorocarp development	A3_CG_AG.BP	A3_CG_AG	GO:0031152	7/1523	29/27266	0.241379310344828	4.32137115946295	4.35271165289608	0.000880731042956321	0.032368233423432	0.0276973933744355	pg_5007040/pg_7000498/pg_16000546/pg_18008998/pg_20007109/pg_21000278/pg_6008187	7	P
aggregation involved in sorocarp development	A3_CG_BG.BP	A3_CG_BG	GO:0031152	7/1544	29/27266	0.241379310344828	4.26259603358942	4.30681978493278	0.000954806993690038	0.0334409782790011	0.0287818073097918	pg_5007040/pg_7000498/pg_16000546/pg_18008998/pg_20007109/pg_21000278/pg_6008187	7	P
aggregation of unicellular organisms	A3_CG_AG.BP	A3_CG_AG	GO:0098630	7/1523	29/27266	0.241379310344828	4.32137115946295	4.35271165289608	0.000880731042956321	0.032368233423432	0.0276973933744355	pg_5007040/pg_7000498/pg_16000546/pg_18008998/pg_20007109/pg_21000278/pg_6008187	7	P
aggregation of unicellular organisms	A3_CG_BG.BP	A3_CG_BG	GO:0098630	7/1544	29/27266	0.241379310344828	4.26259603358942	4.30681978493278	0.000954806993690038	0.0334409782790011	0.0287818073097918	pg_5007040/pg_7000498/pg_16000546/pg_18008998/pg_20007109/pg_21000278/pg_6008187	7	P
amide biosynthetic process	A3_CG_AG.BP	A3_CG_AG	GO:0043604	64/1523	778/27266	0.0822622107969152	1.47272583032744	3.25385107798944	0.00131741478439086	0.0430670899405565	0.0368523705316664	pg_9002839/pg_9007980/pg_1002407/pg_4002478/pg_4002642/pg_4002964/pg_4010762/pg_10002794/pg_10007305/pg_10008627/pg_10000326/pg_10010314/pg_5011998/pg_5013109/pg_5000639/pg_11001246/pg_11007819/pg_11011298/pg_11011757/pg_11000953/pg_14004412/pg_14005604/pg_8010749/pg_8000296/pg_8005031/pg_15000283/pg_15007654/pg_7003061/pg_16005769/pg_2007946/pg_2001015/pg_2009068/pg_2011185/pg_2012166/pg_1700052…	64	P
amide transport	A5_CG_AG.BP	A5_CG_AG	GO:0042886	60/979	1060/27266	0.0566037735849057	1.57646423959759	3.69443916906102	0.000366841284778247	0.0226699179676653	0.0198544800621209	pg_9001528/pg_9010487/pg_1000798/pg_1002333/pg_4005129/pg_4001411/pg_10001381/pg_5012128/pg_5011360/pg_12004006/pg_12008423/pg_12009103/pg_12000302/pg_11005333/pg_11002399/pg_11004734/pg_11008509/pg_14000008/pg_14002188/pg_8001642/pg_15005433/pg_15006407/pg_15008704/pg_7000090/pg_7004008/pg_7000904/pg_16001465/pg_16000887/pg_2001153/pg_2012885/pg_2007411/pg_2009365/pg_17011006/pg_3005305/pg_30070…	60	P
amide transport	A5_CG_BG.BP	A5_CG_BG	GO:0042886	66/964	1060/27266	0.0622641509433962	1.7610937133015	4.83879897728246	6.72931922972669e-06	0.00217158032437788	0.00193196736825412	pg_9001528/pg_9010487/pg_9005385/pg_1000798/pg_1002333/pg_4005129/pg_4001411/pg_4002111/pg_10010294/pg_10001381/pg_5006848/pg_5012128/pg_5002451/pg_5007300/pg_5011360/pg_12004006/pg_12008423/pg_12009103/pg_12000302/pg_11005333/pg_11002399/pg_11004734/pg_11008509/pg_14001759/pg_14000008/pg_14002188/pg_8001642/pg_8007823/pg_15005433/pg_15006407/pg_15008704/pg_7005018/pg_7000090/pg_7004008/pg_700090…	66	P
amide transport	IR_CG_AG.BP	IR_CG_AG	GO:0042886	85/1429	1060/27266	0.080188679245283	1.53003815836381	4.13959185181186	6.60664494143515e-05	0.00565959411151891	0.00504378445039913	pg_9001528/pg_9005610/pg_9008714/pg_1007635/pg_4006929/pg_10002276/pg_10011062/pg_10000009/pg_10005516/pg_5007019/pg_5010216/pg_5012576/pg_5000048/pg_5002084/pg_5002451/pg_12000648/pg_12001418/pg_12001455/pg_12001666/pg_12001753/pg_12004006/pg_12008423/pg_12011008/pg_11000519/pg_11004734/pg_11008509/pg_11012041/pg_14000008/pg_14006469/pg_8011045/pg_8011843/pg_8000635/pg_8007823/pg_15003496/pg_150…	85	P
amide transport	IR_CG_BG.BP	IR_CG_BG	GO:0042886	81/1420	1060/27266	0.0764150943396226	1.46727743821419	3.63728749730123	0.000367020507116388	0.0159883308412576	0.0141767707395203	pg_9001528/pg_9005610/pg_9005385/pg_4006929/pg_10002276/pg_10011062/pg_10000009/pg_5007019/pg_5010216/pg_5012576/pg_5000048/pg_5002084/pg_5002451/pg_5008308/pg_12001455/pg_12001666/pg_12001753/pg_12008423/pg_12011008/pg_12000302/pg_11005333/pg_11004734/pg_11008509/pg_11012041/pg_14006469/pg_8011045/pg_8011843/pg_8000635/pg_8007823/pg_15003496/pg_15008307/pg_15003782/pg_15005433/pg_15006407/pg_700…	81	P
ammonia assimilation cycle	A5_CG_AG.BP	A5_CG_AG	GO:0019676	5/979	20/27266	0.25	6.96271705822268	5.14791547867052	0.00058381797726034	0.0303059911995843	0.0265422088819727	pg_18011172/pg_20008883/pg_21002733/pg_6007867/pg_13005931	5	P
ammonia assimilation cycle	A5_CG_BG.BP	A5_CG_BG	GO:0019676	5/964	20/27266	0.25	7.07105809128631	5.19965933999982	0.000544149753853766	0.0326360292847056	0.0290349580439766	pg_18011172/pg_20008883/pg_21002733/pg_6007867/pg_13005931	5	P
AMP biosynthetic process	IR_CG_AG.BP	IR_CG_AG	GO:0006167	6/1429	22/27266	0.272727272727273	5.20376614288441	4.6388707848275	0.000740074845132606	0.0289194524552859	0.0257727818875127	pg_1005618/pg_7006413/pg_19005969/pg_6005178/pg_22006122/pg_13009440	6	P
AMP biosynthetic process	IR_CG_BG.BP	IR_CG_BG	GO:0006167	7/1420	22/27266	0.318181818181818	6.1095390524968	5.61963204920077	8.74274953388549e-05	0.00573524369422888	0.00508541109110343	pg_1005618/pg_7006413/pg_19005969/pg_6005178/pg_22006122/pg_13009440/pg_13009365	7	P
AMP metabolic process	IR_CG_AG.BP	IR_CG_AG	GO:0046033	6/1429	22/27266	0.272727272727273	5.20376614288441	4.6388707848275	0.000740074845132606	0.0289194524552859	0.0257727818875127	pg_1005618/pg_7006413/pg_19005969/pg_6005178/pg_22006122/pg_13009440	6	P
AMP metabolic process	IR_CG_BG.BP	IR_CG_BG	GO:0046033	7/1420	22/27266	0.318181818181818	6.1095390524968	5.61963204920077	8.74274953388549e-05	0.00573524369422888	0.00508541109110343	pg_1005618/pg_7006413/pg_19005969/pg_6005178/pg_22006122/pg_13009440/pg_13009365	7	P
anaerobic respiration	A3_CG_AG.BP	A3_CG_AG	GO:0009061	4/1523	10/27266	0.4	7.16112934996717	4.73971677348177	0.00155126466521565	0.0452124460732728	0.0386881448835989	pg_3011077/pg_19001980/pg_6001788/pg_22002069	4	P
anaerobic respiration	A3_CG_BG.BP	A3_CG_BG	GO:0009061	4/1544	10/27266	0.4	7.06373056994819	4.69875572432912	0.00163243152636307	0.0479462601406287	0.0412661378826729	pg_3011077/pg_19001980/pg_6001788/pg_22002069	4	P
anion binding	A3_CG_AG.MF	A3_CG_AG	GO:0043168	92/1523	1171/27266	0.0785653287788215	1.4065412045196	3.45881625137114	0.000606154804852284	0.0267658058232161	0.0229034140717949	pg_9003096/pg_9005785/pg_9009876/pg_9003390/pg_9003534/pg_9010981/pg_1007339/pg_1005043/pg_4006434/pg_4008370/pg_4010354/pg_10004513/pg_10005824/pg_5012557/pg_5013109/pg_5000888/pg_5002084/pg_5007040/pg_5011448/pg_12000227/pg_12002004/pg_12000191/pg_11000899/pg_11003546/pg_11005333/pg_11010345/pg_11011095/pg_14002577/pg_14009937/pg_14004321/pg_8010792/pg_8000296/pg_8001599/pg_8008993/pg_8011285/p…	92	F
anion binding	A3_CG_BG.MF	A3_CG_BG	GO:0043168	92/1544	1171/27266	0.0785653287788215	1.38741078658248	3.32005698172061	0.000929954404473667	0.0334409782790011	0.0287818073097918	pg_9003096/pg_9005785/pg_9009876/pg_9003390/pg_9003534/pg_9010981/pg_1007339/pg_1005043/pg_4006434/pg_4008370/pg_4010354/pg_10004513/pg_10005824/pg_5012557/pg_5013109/pg_5000888/pg_5002084/pg_5007040/pg_5011448/pg_12000227/pg_12002004/pg_12000191/pg_12010853/pg_11000899/pg_11003546/pg_11005333/pg_11010062/pg_11010345/pg_11011095/pg_14002577/pg_14009860/pg_14009937/pg_14004321/pg_8010792/pg_800899…	92	F
antibiotic metabolic process	A3_CG_AG.BP	A3_CG_AG	GO:0016999	21/1523	175/27266	0.12	2.14833880499015	3.70680441325014	0.000797109075913073	0.0310295684353793	0.0265519020439188	pg_1002167/pg_4008370/pg_4000749/pg_12000227/pg_11004049/pg_8008993/pg_7001546/pg_16007925/pg_16005046/pg_3001519/pg_3002531/pg_19008458/pg_20006219/pg_20007166/pg_20004912/pg_23000670/pg_6000110/pg_22010005/pg_22002503/pg_13000003/pg_24000010	21	P
antibiotic metabolic process	A3_CG_BG.BP	A3_CG_BG	GO:0016999	21/1544	175/27266	0.12	2.11911917098446	3.63878900455484	0.000947491301215656	0.0334409782790011	0.0287818073097918	pg_1002167/pg_4008370/pg_12000227/pg_11010062/pg_11004049/pg_8008993/pg_7001546/pg_16007925/pg_16005046/pg_3001519/pg_3002531/pg_3002902/pg_19008458/pg_20006219/pg_20004912/pg_23000670/pg_6000110/pg_22010005/pg_22002503/pg_13000003/pg_24000010	21	P
ATP binding	A3_CG_AG.MF	A3_CG_AG	GO:0005524	42/1523	400/27266	0.105	1.87979645436638	4.31155392470597	6.87080844278228e-05	0.00572599627548489	0.00489971662116868	pg_9005785/pg_4006434/pg_4008370/pg_10004513/pg_5000888/pg_5007040/pg_5011448/pg_12000227/pg_12002004/pg_12000191/pg_11005333/pg_14004321/pg_8008993/pg_8011285/pg_16008469/pg_16007925/pg_16005046/pg_16006175/pg_2006559/pg_2001126/pg_2004341/pg_3002531/pg_3004370/pg_3006043/pg_3007613/pg_3010019/pg_18008507/pg_18000157/pg_18004664/pg_20008911/pg_20006219/pg_20001538/pg_20008533/pg_20004912/pg_2300…	42	F
ATP binding	A3_CG_BG.MF	A3_CG_BG	GO:0005524	43/1544	400/27266	0.1075	1.89837759067357	4.43467127479624	4.4780413722725e-05	0.00569285846784304	0.00489969982625369	pg_9005785/pg_4006434/pg_4008370/pg_10004513/pg_5000888/pg_5007040/pg_5011448/pg_12000227/pg_12002004/pg_12000191/pg_12010853/pg_11005333/pg_11010062/pg_14004321/pg_8008993/pg_8011285/pg_16008469/pg_16007925/pg_16005046/pg_16006175/pg_2006559/pg_2001126/pg_2004341/pg_3002531/pg_3004370/pg_3006043/pg_3007613/pg_3010019/pg_18008507/pg_18004664/pg_20008911/pg_20006219/pg_20001538/pg_20008533/pg_2000…	43	F
ATP binding	IR_CG_AG.MF	IR_CG_AG	GO:0005524	37/1429	400/27266	0.0925	1.76494401679496	3.6245656080034	0.000622541279388669	0.0261420879038809	0.0232976170856844	pg_9005298/pg_9009002/pg_9010904/pg_4006434/pg_4008370/pg_10004513/pg_10005516/pg_5000888/pg_5007040/pg_11008509/pg_14000799/pg_14002040/pg_14006469/pg_8008993/pg_7007849/pg_16006175/pg_2006559/pg_2004341/pg_2008047/pg_3006043/pg_3007613/pg_19011209/pg_19004865/pg_19000292/pg_18004664/pg_20006219/pg_20003071/pg_20004912/pg_23007661/pg_21001849/pg_6003969/pg_6002385/pg_6001141/pg_22008114/pg_13011…	37	F
ATP binding	IR_CG_BG.MF	IR_CG_BG	GO:0005524	37/1420	400/27266	0.0925	1.77613028169014	3.66533245155717	0.000554287269798771	0.0202006916104441	0.0179118493721694	pg_9005298/pg_9009002/pg_9010904/pg_4006434/pg_4008370/pg_10004513/pg_5000888/pg_5007040/pg_12000302/pg_11002154/pg_11005333/pg_11008509/pg_14000799/pg_14002040/pg_14006469/pg_8008993/pg_7007851/pg_16005046/pg_16006175/pg_2006559/pg_2004341/pg_3006043/pg_3007613/pg_19011209/pg_19004865/pg_18004664/pg_20006219/pg_20003071/pg_20004912/pg_23007661/pg_21001849/pg_6003969/pg_6002385/pg_6001141/pg_2200…	37	F
ATPase activity	A3_CG_AG.MF	A3_CG_AG	GO:0016887	117/1523	1257/27266	0.0930787589498807	1.66637258143627	5.88363950242697	3.66077969844498e-08	2.70760418446237e-05	2.31688820388426e-05	pg_9001186/pg_9004193/pg_9004611/pg_9005785/pg_9006681/pg_1004560/pg_4000343/pg_4000853/pg_4006232/pg_4002642/pg_4003395/pg_4009988/pg_10000836/pg_10003641/pg_10000326/pg_10000784/pg_10002977/pg_10004513/pg_5002059/pg_5002906/pg_5012580/pg_5000435/pg_5000603/pg_5001043/pg_5003550/pg_5007040/pg_5011061/pg_5012626/pg_12000943/pg_12002004/pg_12005923/pg_12000191/pg_12000345/pg_11000151/pg_11000325/p…	117	F
ATPase activity	A3_CG_BG.MF	A3_CG_BG	GO:0016887	125/1544	1257/27266	0.0994431185361973	1.7560984909378	6.72447239145842	5.17481792139603e-10	5.07477144158238e-07	4.3677278982169e-07	pg_9001186/pg_9004193/pg_9004611/pg_9005785/pg_9006681/pg_1004560/pg_4000343/pg_4000853/pg_4005310/pg_4006232/pg_4002642/pg_4003395/pg_4009988/pg_10003641/pg_10000326/pg_10000784/pg_10002977/pg_10004513/pg_5002059/pg_5002906/pg_5012580/pg_5000435/pg_5000603/pg_5001043/pg_5003550/pg_5007040/pg_5011061/pg_5012626/pg_12000943/pg_12002004/pg_12005923/pg_12000191/pg_12000345/pg_12000499/pg_12008125/pg…	125	F
ATPase activity	A5_CG_AG.MF	A5_CG_AG	GO:0016887	74/979	1257/27266	0.0588703261734288	1.63958969708346	4.48054511977487	2.20572699487576e-05	0.00369352542916132	0.00323481660131356	pg_1004560/pg_1000172/pg_4000696/pg_4008487/pg_4009439/pg_10003641/pg_10002103/pg_5002906/pg_5000580/pg_5003550/pg_5004716/pg_12003467/pg_12005923/pg_12010465/pg_12000302/pg_12003428/pg_11000325/pg_11011700/pg_11006239/pg_14000494/pg_14008086/pg_8005464/pg_8007245/pg_8011689/pg_15004843/pg_15008145/pg_7009446/pg_7006732/pg_7004221/pg_7001952/pg_16001969/pg_16001465/pg_2000538/pg_2006559/pg_200708…	74	F
ATPase activity	A5_CG_BG.MF	A5_CG_BG	GO:0016887	68/964	1257/27266	0.0540970564836913	1.53009371585511	3.68387892829184	0.000350157123013865	0.0235212211432513	0.0209258811199022	pg_1004560/pg_4008487/pg_4009439/pg_10002103/pg_5002906/pg_5000580/pg_5003550/pg_5004716/pg_12003467/pg_12005923/pg_12010465/pg_12000302/pg_12003428/pg_11000325/pg_11011700/pg_11006239/pg_14000494/pg_14008086/pg_8005464/pg_8011689/pg_15004843/pg_15008145/pg_7009446/pg_7005018/pg_7006732/pg_7004221/pg_16001969/pg_2000538/pg_2006559/pg_2002451/pg_2006419/pg_17010289/pg_17007135/pg_3003116/pg_300613…	68	F
ATPase activity	IR_CG_AG.MF	IR_CG_AG	GO:0016887	123/1429	1257/27266	0.0978520286396181	1.86706327004047	7.40209106306087	1.49558718132536e-11	1.68313381386356e-08	1.49999522775453e-08	pg_9001186/pg_9004611/pg_9005298/pg_9006681/pg_9010904/pg_1004560/pg_1000056/pg_4000853/pg_4005310/pg_4006232/pg_4001091/pg_4002642/pg_4003395/pg_4009439/pg_4009988/pg_4010062/pg_10000009/pg_10004513/pg_10005516/pg_5002906/pg_5012990/pg_5000435/pg_5000580/pg_5002210/pg_5007040/pg_5012626/pg_12001666/pg_12000345/pg_12003428/pg_12008125/pg_11005833/pg_11011810/pg_11006239/pg_14000799/pg_14001920/pg…	123	F
ATPase activity	IR_CG_BG.MF	IR_CG_BG	GO:0016887	117/1420	1257/27266	0.0930787589498807	1.7872432686813	6.69830657061659	6.94013598296122e-10	7.73963964819836e-07	6.86269867620397e-07	pg_9001186/pg_9004611/pg_9005298/pg_9001448/pg_9006681/pg_9010904/pg_1004560/pg_1000056/pg_4000853/pg_4002053/pg_4005310/pg_4006232/pg_4001091/pg_4003395/pg_4009439/pg_4009988/pg_4010062/pg_10000009/pg_10004513/pg_5002906/pg_5012990/pg_5000435/pg_5000580/pg_5002210/pg_5007040/pg_12001666/pg_12005923/pg_12000302/pg_12000345/pg_12008125/pg_11005833/pg_11002907/pg_11006239/pg_14000799/pg_14001920/pg…	117	F
ATPase activity, coupled	A3_CG_AG.MF	A3_CG_AG	GO:0042623	104/1523	1033/27266	0.100677637947725	1.80241396998206	6.3951065773473	4.03066946590203e-09	4.76989424594846e-06	4.08158318547132e-06	pg_9001186/pg_9004193/pg_9004611/pg_9005785/pg_9006681/pg_1004560/pg_4000343/pg_4000853/pg_4006232/pg_4002642/pg_4009988/pg_10000836/pg_10003641/pg_10000326/pg_10000784/pg_10002977/pg_10004513/pg_5002059/pg_5002906/pg_5012580/pg_5000435/pg_5001043/pg_5007040/pg_5011061/pg_12000943/pg_12002004/pg_12005923/pg_12000191/pg_12000345/pg_11000151/pg_11000325/pg_11010635/pg_11011844/pg_11006239/pg_140019…	104	F
ATPase activity, coupled	A3_CG_BG.MF	A3_CG_BG	GO:0042623	110/1544	1033/27266	0.10648596321394	1.88047038406171	7.06829986341757	1.20792487202866e-10	3.25398136137673e-07	2.80061975912975e-07	pg_9001186/pg_9004193/pg_9004611/pg_9005785/pg_9006681/pg_1004560/pg_4000343/pg_4000853/pg_4006232/pg_4002642/pg_4009988/pg_10003641/pg_10000326/pg_10000784/pg_10002977/pg_10004513/pg_5002059/pg_5002906/pg_5012580/pg_5000435/pg_5001043/pg_5007040/pg_5011061/pg_12000943/pg_12002004/pg_12005923/pg_12000191/pg_12000345/pg_11000054/pg_11000151/pg_11000325/pg_11010635/pg_11011844/pg_11006239/pg_140019…	110	F
ATPase activity, coupled	A5_CG_AG.MF	A5_CG_AG	GO:0042623	61/979	1033/27266	0.0590513068731849	1.64463016670507	4.07624604814389	0.000106657357335319	0.0123940065972952	0.0108547616813955	pg_1004560/pg_1000172/pg_4000696/pg_4008487/pg_10003641/pg_10002103/pg_5002906/pg_5000580/pg_5004716/pg_12005923/pg_12010465/pg_12000302/pg_12003428/pg_11000325/pg_11011700/pg_11006239/pg_14000494/pg_14008086/pg_8005464/pg_8007245/pg_8011689/pg_15008145/pg_7009446/pg_7006732/pg_7001952/pg_16001969/pg_16001465/pg_2000538/pg_2006559/pg_2007083/pg_2006419/pg_17010289/pg_17007135/pg_3003116/pg_300613…	61	F
ATPase activity, coupled	IR_CG_AG.MF	IR_CG_AG	GO:0042623	100/1429	1033/27266	0.0968054211035818	1.84709350021712	6.52762734902691	2.33544229827011e-09	1.21448279853494e-06	1.08233723723409e-06	pg_9001186/pg_9004611/pg_9005298/pg_9006681/pg_9010904/pg_1004560/pg_1000056/pg_4000853/pg_4006232/pg_4001091/pg_4002642/pg_4009988/pg_10000009/pg_10004513/pg_10005516/pg_5002906/pg_5012990/pg_5000435/pg_5000580/pg_5002210/pg_5007040/pg_12001666/pg_12000345/pg_12003428/pg_11005833/pg_11006239/pg_14000799/pg_14001920/pg_14002019/pg_14002040/pg_14008086/pg_8005464/pg_8007245/pg_8010177/pg_8011689/p…	100	F
ATPase activity, coupled	IR_CG_BG.MF	IR_CG_BG	GO:0042623	97/1420	1033/27266	0.0939012584704743	1.80303641792673	6.16753574852987	1.37863877201529e-08	6.40607482729772e-06	5.68023360715423e-06	pg_9001186/pg_9004611/pg_9005298/pg_9001448/pg_9006681/pg_9010904/pg_1004560/pg_1000056/pg_4000853/pg_4002053/pg_4006232/pg_4001091/pg_4009988/pg_10000009/pg_10004513/pg_5002906/pg_5012990/pg_5000435/pg_5000580/pg_5002210/pg_5007040/pg_12001666/pg_12005923/pg_12000302/pg_12000345/pg_11005833/pg_11002907/pg_11006239/pg_14000799/pg_14001920/pg_14002019/pg_14002040/pg_14008086/pg_8005464/pg_8007245/…	97	F
ATPase activity, coupled to movement of substances	A3_CG_BG.MF	A3_CG_BG	GO:0043492	37/1544	376/27266	0.0984042553191489	1.73775286627715	3.5292584149229	0.000811161183993559	0.0304004611886503	0.0261649108695475	pg_9001186/pg_9005785/pg_9006681/pg_4000343/pg_4009988/pg_10000326/pg_10002977/pg_5002906/pg_5011061/pg_12005923/pg_11000151/pg_11010635/pg_14000494/pg_8005464/pg_8007245/pg_8012274/pg_15002327/pg_16007386/pg_16002404/pg_16006922/pg_3012944/pg_3001492/pg_3003083/pg_19000553/pg_19000143/pg_19006557/pg_18001132/pg_20007900/pg_20001538/pg_23003337/pg_23003607/pg_21010767/pg_6000212/pg_6001033/pg_130…	37	F
ATPase activity, coupled to movement of substances	IR_CG_AG.MF	IR_CG_AG	GO:0043492	37/1429	376/27266	0.0984042553191489	1.87760001786698	4.02988791938016	0.000189255116375162	0.0102397936523369	0.00912562119849466	pg_9001186/pg_9006681/pg_4009988/pg_10005516/pg_5002906/pg_5012990/pg_12003428/pg_14008086/pg_8005464/pg_8007245/pg_15002327/pg_15005487/pg_15008317/pg_7005018/pg_16006922/pg_2000538/pg_2004617/pg_2009610/pg_17003756/pg_17007135/pg_3006555/pg_3008479/pg_3001492/pg_3003083/pg_3006146/pg_18001132/pg_20007900/pg_20004735/pg_23003337/pg_23003607/pg_21010767/pg_6001029/pg_6007927/pg_6006062/pg_2200152…	37	F
ATPase activity, coupled to movement of substances	IR_CG_BG.MF	IR_CG_BG	GO:0043492	35/1420	376/27266	0.0930851063829787	1.78736514833683	3.60350361418068	0.000688539207179268	0.0242993330331114	0.0215460936450435	pg_9001186/pg_9001448/pg_9006681/pg_4009988/pg_5002906/pg_5012990/pg_12005923/pg_12000302/pg_14008086/pg_8005464/pg_8007245/pg_15002327/pg_15005487/pg_16006922/pg_2004617/pg_17003756/pg_17007135/pg_3006555/pg_3008479/pg_3001492/pg_3003083/pg_3006146/pg_19000320/pg_19006048/pg_18001132/pg_20007900/pg_20004735/pg_23003337/pg_23003607/pg_21010767/pg_6001029/pg_6007927/pg_6001033/pg_13009994/pg_13001…	35	F
ATPase activity, coupled to transmembrane movement of ions	IR_CG_AG.MF	IR_CG_AG	GO:0042625	16/1429	131/27266	0.122137404580153	2.3304397993579	3.58974654143232	0.00139779349854233	0.0418371490228602	0.0372849284829545	pg_9001186/pg_5012990/pg_12003428/pg_14008086/pg_15002327/pg_15005487/pg_16006922/pg_2000538/pg_2009610/pg_17007135/pg_3006555/pg_3008479/pg_23003337/pg_23003607/pg_6007927/pg_22001528	16	F
ATPase activity, coupled to transmembrane movement of ions, phosphorylative mechanism	IR_CG_AG.MF	IR_CG_AG	GO:0015662	12/1429	86/27266	0.13953488372093	2.66239198008039	3.63124671846872	0.00172382405426482	0.0493924621844073	0.0440181624024237	pg_12003428/pg_14008086/pg_15002327/pg_15005487/pg_16006922/pg_2000538/pg_2009610/pg_17007135/pg_3006555/pg_23003337/pg_23003607/pg_22001528	12	F
ATP-dependent 3'-5' DNA helicase activity	ES_BG_AG.MF	ES_BG_AG	GO:0043140	3/51	43/27266	0.0697674418604651	37.2995896032832	10.3122069713899	7.21676515364687e-05	0.0235266544008888	0.0211944997670261	pg_2006419/pg_19011209/pg_23000952	3	F
ATP-dependent DNA helicase activity	ES_BG_AG.MF	ES_BG_AG	GO:0004003	4/51	99/27266	0.0404040404040404	21.6011091305209	8.88937092648476	3.58436304267532e-05	0.0235266544008888	0.0211944997670261	pg_11006239/pg_2006419/pg_19011209/pg_23000952	4	F
ATP-dependent helicase activity	IR_CG_AG.MF	IR_CG_AG	GO:0008026	33/1429	341/27266	0.0967741935483871	1.84649766360414	3.69932868518859	0.000549671692024227	0.023554834963656	0.0209918782125387	pg_9010904/pg_4000853/pg_4006232/pg_4002642/pg_10000009/pg_5000435/pg_5000580/pg_5002210/pg_12001666/pg_12000345/pg_11005833/pg_11006239/pg_8010177/pg_8011689/pg_16001969/pg_16001465/pg_2006559/pg_2009266/pg_17010289/pg_3009793/pg_19011209/pg_19008446/pg_21010147/pg_6007443/pg_6003195/pg_6000837/pg_22001270/pg_22000826/pg_13003505/pg_13006203/pg_24008035/pg_24002806/pg_24001666	33	F
ATP-dependent helicase activity	IR_CG_BG.MF	IR_CG_BG	GO:0008026	32/1420	341/27266	0.093841642228739	1.80189170211887	3.49273234600273	0.000997951084626649	0.0289821627493656	0.0256983346737466	pg_9010904/pg_4000853/pg_4006232/pg_10000009/pg_5000435/pg_5000580/pg_5002210/pg_12001666/pg_12000345/pg_11005833/pg_11002907/pg_11006239/pg_8010177/pg_8011689/pg_16001969/pg_16001465/pg_2006559/pg_2009266/pg_17010289/pg_19011209/pg_19008446/pg_23005446/pg_6007443/pg_6003195/pg_6000837/pg_22001270/pg_13011887/pg_13003505/pg_13000426/pg_24008035/pg_24002806/pg_24001666	32	F
ATP-dependent peptidase activity	A3_CG_AG.MF	A3_CG_AG	GO:0004176	11/1523	52/27266	0.211538461538462	3.78713571392495	4.89312964007427	0.000115339049351097	0.00842544635815359	0.00720962738633888	pg_9004611/pg_1004560/pg_5001043/pg_12000943/pg_14001920/pg_7009446/pg_19000235/pg_20008911/pg_21002180/pg_6011605/pg_13005428	11	F
ATP-dependent peptidase activity	A3_CG_BG.MF	A3_CG_BG	GO:0004176	11/1544	52/27266	0.211538461538462	3.7356267437226	4.83767127711186	0.000130193982426062	0.00945754805672776	0.00813987328722267	pg_9004611/pg_1004560/pg_5001043/pg_12000943/pg_14001920/pg_7009446/pg_19000235/pg_20008911/pg_21002180/pg_6011605/pg_13005428	11	F
axon development	A3_CG_AG.BP	A3_CG_AG	GO:0061564	7/1523	30/27266	0.233333333333333	4.17732545414752	4.23519870268819	0.00109393429516248	0.0377492408830206	0.0323019041739376	pg_9005582/pg_9008696/pg_5011733/pg_8006438/pg_2001153/pg_23002786/pg_21005597	7	P
axon development	A3_CG_BG.BP	A3_CG_BG	GO:0061564	8/1544	30/27266	0.266666666666667	4.70915371329879	4.98009730281968	0.000198005750558653	0.0112025561181453	0.00964175775240564	pg_9005582/pg_9008696/pg_5011733/pg_8006438/pg_2001153/pg_19006174/pg_23002786/pg_21005597	8	P
axonogenesis	A3_CG_AG.BP	A3_CG_AG	GO:0007409	7/1523	27/27266	0.259259259259259	4.64147272683057	4.6045425245177	0.000552691713717955	0.025954578333882	0.0222092493148151	pg_9005582/pg_9008696/pg_5011733/pg_8006438/pg_2001153/pg_23002786/pg_21005597	7	P
axonogenesis	A3_CG_BG.BP	A3_CG_BG	GO:0007409	8/1544	27/27266	0.296296296296296	5.23239301477643	5.39071439662751	8.7435203514281e-05	0.00745606865910188	0.00641725040590703	pg_9005582/pg_9008696/pg_5011733/pg_8006438/pg_2001153/pg_19006174/pg_23002786/pg_21005597	8	P
beta-galactosidase activity	IR_CG_AG.MF	IR_CG_AG	GO:0004565	15/1429	102/27266	0.147058823529412	2.80595233194747	4.29741534966174	0.000272920505931242	0.0140892081364688	0.0125561882207285	pg_9006297/pg_12001145/pg_11001206/pg_14003174/pg_14006963/pg_15004847/pg_7004008/pg_17006174/pg_18003901/pg_18002609/pg_20008087/pg_23002067/pg_23007981/pg_6000234/pg_22003532	15	F
calcium-transporting ATPase activity	IR_CG_AG.MF	IR_CG_AG	GO:0005388	10/1429	64/27266	0.15625	2.98132435269419	3.73201146439977	0.0017292189533194	0.0493924621844073	0.0440181624024237	pg_12003428/pg_14008086/pg_15005487/pg_16006922/pg_2009610/pg_17007135/pg_3006555/pg_23003337/pg_23003607/pg_22001528	10	F
carbohydrate catabolic process	IR_CG_BG.BP	IR_CG_BG	GO:0016052	31/1420	281/27266	0.110320284697509	2.11830484687484	4.41674584495793	7.10279235628761e-05	0.00519012161193606	0.00460205414393711	pg_9005199/pg_9007719/pg_9004883/pg_5002267/pg_5013173/pg_12010292/pg_11002277/pg_14001582/pg_14005874/pg_8009597/pg_15003240/pg_16002505/pg_2001077/pg_17006495/pg_17002567/pg_17003385/pg_3006438/pg_19008182/pg_19005445/pg_18010793/pg_23007301/pg_23009173/pg_21008951/pg_21001962/pg_21007947/pg_21010304/pg_21010929/pg_6004367/pg_6010515/pg_6009199/pg_24002377	31	P
carbohydrate derivative binding	A3_CG_AG.MF	A3_CG_AG	GO:0097367	64/1523	659/27266	0.0971168437025797	1.73866569953679	4.66891330240049	1.27774103771896e-05	0.00164356385221371	0.0014063923092513	pg_9005785/pg_4006434/pg_4008370/pg_4010354/pg_10004513/pg_5012557/pg_5000888/pg_5002084/pg_5007040/pg_5011448/pg_12000227/pg_12002004/pg_12000191/pg_11003546/pg_11005333/pg_11011095/pg_14002577/pg_14004321/pg_8010792/pg_8000296/pg_8001599/pg_8008993/pg_8011285/pg_15000283/pg_7008622/pg_16008469/pg_16007925/pg_16005046/pg_16006175/pg_16000887/pg_2006559/pg_2001126/pg_2004341/pg_17008462/pg_300253…	64	F
carbohydrate derivative binding	A3_CG_BG.MF	A3_CG_BG	GO:0097367	63/1544	659/27266	0.0955993930197269	1.68822088735484	4.38174029856396	3.61215663989209e-05	0.00494277434165699	0.00425412132056814	pg_9005785/pg_4006434/pg_4008370/pg_4010354/pg_10004513/pg_5012557/pg_5000888/pg_5002084/pg_5007040/pg_5011448/pg_12000227/pg_12002004/pg_12000191/pg_12010853/pg_11003546/pg_11005333/pg_11010062/pg_11011095/pg_14002577/pg_14004321/pg_8010792/pg_8008993/pg_8011285/pg_7008622/pg_16008469/pg_16007925/pg_16005046/pg_16006175/pg_16000887/pg_2006559/pg_2001126/pg_2004341/pg_17008462/pg_3002531/pg_30043…	63	F
carbohydrate derivative binding	ES_CG_AG.MF	ES_CG_AG	GO:0097367	34/683	659/27266	0.0515933232169954	2.05965380795695	4.41387330242845	6.69885224911215e-05	0.0308530786383287	0.027670191872483	pg_9009366/pg_4008370/pg_10003328/pg_10004513/pg_5002502/pg_5012557/pg_12001386/pg_12010382/pg_12010853/pg_11005333/pg_11001362/pg_8000296/pg_15004847/pg_7008622/pg_7002937/pg_16000887/pg_17000374/pg_17005626/pg_17008462/pg_3000367/pg_3006043/pg_19011209/pg_18008507/pg_18004664/pg_20006219/pg_20003071/pg_21003613/pg_21007035/pg_6013002/pg_6002871/pg_6011605/pg_6004009/pg_24004723/pg_24007513	34	F
carbohydrate derivative binding	IR_CG_AG.MF	IR_CG_AG	GO:0097367	58/1429	659/27266	0.0880121396054628	1.67931350488632	4.15157438608573	8.57684007572164e-05	0.00643491721414476	0.00573474612220883	pg_9005298/pg_9009002/pg_9010904/pg_4006434/pg_4008370/pg_10004513/pg_10005516/pg_5012557/pg_5000888/pg_5002084/pg_5007040/pg_11005990/pg_11008509/pg_11011095/pg_14000799/pg_14002040/pg_14006469/pg_8000296/pg_8001599/pg_8008993/pg_15004847/pg_15000283/pg_7008622/pg_7007849/pg_7004008/pg_16006175/pg_16000427/pg_2006559/pg_2004341/pg_2008047/pg_17001988/pg_17008400/pg_17008462/pg_3006043/pg_3007613…	58	F
carbohydrate derivative binding	IR_CG_BG.MF	IR_CG_BG	GO:0097367	59/1420	659/27266	0.0895295902883156	1.71909423155015	4.38006757343909	3.8944095151201e-05	0.00335271729929563	0.00297283718847535	pg_9005298/pg_9009002/pg_9010904/pg_4006434/pg_4008370/pg_10004513/pg_5012557/pg_5000888/pg_5002084/pg_5007040/pg_12000302/pg_11002154/pg_11005333/pg_11008509/pg_11011095/pg_14000799/pg_14002040/pg_14006469/pg_8000296/pg_8001599/pg_8008993/pg_15000283/pg_7008622/pg_7007851/pg_7004008/pg_16005046/pg_16006175/pg_16000427/pg_2006559/pg_2009283/pg_2004341/pg_17001988/pg_17008400/pg_17008462/pg_300604…	59	F
carbohydrate derivative biosynthetic process	IR_CG_BG.BP	IR_CG_BG	GO:1901137	55/1420	706/27266	0.0779036827195467	1.49586043171209	3.12894567217175	0.00200567857379005	0.0461578640487795	0.0409279406926522	pg_9005199/pg_9007719/pg_9010221/pg_9010574/pg_1005618/pg_1000734/pg_4000708/pg_4009931/pg_5002267/pg_5013173/pg_12004447/pg_12010000/pg_12010292/pg_11007013/pg_11002277/pg_14001582/pg_14003154/pg_14009572/pg_8000198/pg_8006823/pg_8009597/pg_8011165/pg_8006934/pg_15003240/pg_15007850/pg_7006413/pg_16002505/pg_17002567/pg_3001587/pg_3000448/pg_3002295/pg_3013039/pg_19010229/pg_19005969/pg_19003223…	55	P
carboxylic acid metabolic process	A3_CG_AG.BP	A3_CG_AG	GO:0019752	127/1523	1548/27266	0.0820413436692506	1.46877168515154	4.61903632853295	8.0073514973757e-06	0.00118792572130843	0.00101650422413448	pg_9001286/pg_9003096/pg_9010981/pg_1007339/pg_1002524/pg_1002167/pg_1003102/pg_1000237/pg_4001724/pg_4002478/pg_4008370/pg_4009543/pg_4010370/pg_4011069/pg_4000749/pg_4002964/pg_10001723/pg_10002794/pg_10010737/pg_10003709/pg_5009597/pg_5013109/pg_5000832/pg_5013058/pg_12000227/pg_12001753/pg_11000899/pg_11002006/pg_11007819/pg_11010498/pg_11011298/pg_11011757/pg_11012244/pg_11000953/pg_11004049…	127	P
carboxylic acid metabolic process	A3_CG_BG.BP	A3_CG_BG	GO:0019752	121/1544	1548/27266	0.0781653746770026	1.38034786654349	3.77504296454122	0.000189192089161505	0.0108078276954009	0.00930202494589678	pg_9001286/pg_9003096/pg_9007719/pg_9008283/pg_9010981/pg_1007339/pg_1002167/pg_1003102/pg_1000237/pg_4001724/pg_4002478/pg_4008370/pg_4009543/pg_4010370/pg_4011069/pg_4002964/pg_10001723/pg_10002794/pg_10010737/pg_5009597/pg_5013109/pg_5000832/pg_5013058/pg_12000227/pg_12001753/pg_11000899/pg_11002006/pg_11007819/pg_11010062/pg_11010498/pg_11011298/pg_11011757/pg_11012244/pg_11004049/pg_14001582…	121	P
catabolic process	A3_CG_AG.BP	A3_CG_AG	GO:0009056	163/1523	2288/27266	0.0712412587412587	1.27541967225158	3.34785978743157	0.000694420741715394	0.0282710642897829	0.0241914589067817	pg_9003096/pg_9005582/pg_9008696/pg_9008910/pg_9009149/pg_1007339/pg_1001812/pg_1001567/pg_1003102/pg_1000358/pg_1000237/pg_4001465/pg_4011069/pg_4000066/pg_4003277/pg_4006132/pg_10000016/pg_10000535/pg_10001427/pg_10003703/pg_10005099/pg_10000326/pg_10009151/pg_5001573/pg_5007712/pg_5009597/pg_5013173/pg_5000832/pg_5012845/pg_5013058/pg_12001418/pg_12001753/pg_12009895/pg_12010406/pg_12010599/pg…	163	P
catabolic process	A3_CG_BG.BP	A3_CG_BG	GO:0009056	166/1544	2288/27266	0.0725524475524476	1.28122735425197	3.44334685778778	0.0005060199530106	0.0234442630197982	0.0201778863981268	pg_9003096/pg_9005582/pg_9007719/pg_9008283/pg_9008696/pg_9008910/pg_9009149/pg_1007339/pg_1001567/pg_1003102/pg_1000358/pg_1000237/pg_4001465/pg_4011069/pg_4000066/pg_4003277/pg_4006132/pg_4006557/pg_10000016/pg_10000535/pg_10001427/pg_10003703/pg_10005099/pg_10000326/pg_10009151/pg_5001573/pg_5007712/pg_5009597/pg_5000832/pg_5002252/pg_5012845/pg_5013058/pg_12001753/pg_12009895/pg_12010406/pg_1…	166	P
catabolic process	IR_CG_BG.BP	IR_CG_BG	GO:0009056	155/1420	2288/27266	0.0677447552447552	1.30079471584753	3.52346235030548	0.000397092326279133	0.016725232660226	0.0148301777930003	pg_9001528/pg_9003096/pg_9005199/pg_9006394/pg_9007719/pg_9008283/pg_9002855/pg_9004883/pg_9007336/pg_9009149/pg_1001567/pg_1000799/pg_1001898/pg_4005427/pg_4008855/pg_4006132/pg_4006557/pg_10000535/pg_10001427/pg_10003703/pg_10005099/pg_10011062/pg_10001042/pg_10009151/pg_5000664/pg_5002267/pg_5008077/pg_5009597/pg_5012780/pg_5013173/pg_5001272/pg_5001795/pg_5005987/pg_12001455/pg_12001753/pg_12…	155	P
catalytic activity	A5_CG_AG.MF	A5_CG_AG	GO:0003824	476/979	11942/27266	0.0398593200468933	1.11011667047864	3.09762697476214	0.00111999836364854	0.0412334149340395	0.0361125265591493	pg_9000381/pg_9001528/pg_9003096/pg_9003779/pg_9003867/pg_9007719/pg_9009027/pg_9001355/pg_9001567/pg_9002576/pg_9003293/pg_9004224/pg_9004883/pg_9005274/pg_9006297/pg_9008523/pg_9009030/pg_9009366/pg_9009712/pg_9010911/pg_9011415/pg_1007548/pg_1006980/pg_1005618/pg_1004560/pg_1002599/pg_1000938/pg_1000489/pg_1000066/pg_1006810/pg_1003362/pg_1002333/pg_1000458/pg_1000172/pg_1000071/pg_4000550/pg_…	476	F
cation binding	IR_CG_BG.MF	IR_CG_BG	GO:0043169	78/1420	1068/27266	0.0730337078651685	1.40235005538851	3.14416896128262	0.00166967156941057	0.0420641292614679	0.0372980471081165	pg_9005199/pg_9009002/pg_1005820/pg_1005618/pg_1001087/pg_1001461/pg_4003180/pg_4008370/pg_4003872/pg_4004045/pg_5002260/pg_5010700/pg_5000879/pg_5000888/pg_5002132/pg_12004176/pg_11002154/pg_11002584/pg_11005333/pg_11005730/pg_11008509/pg_14006469/pg_8009597/pg_8008993/pg_7007851/pg_7005282/pg_7006413/pg_16005046/pg_16002505/pg_16006175/pg_16000313/pg_2000306/pg_17005742/pg_3006043/pg_3007613/pg…	78	F
cation-transporting ATPase activity	IR_CG_AG.MF	IR_CG_AG	GO:0019829	16/1429	130/27266	0.123076923076923	2.34836625935296	3.62413577820352	0.00128842365518241	0.0418371490228602	0.0372849284829545	pg_9001186/pg_5012990/pg_12003428/pg_14008086/pg_15002327/pg_15005487/pg_16006922/pg_2000538/pg_2009610/pg_17007135/pg_3006555/pg_3008479/pg_23003337/pg_23003607/pg_6007927/pg_22001528	16	F
cell	A3_CG_BG.CC	A3_CG_BG	GO:0005623	1374/1544	23543/27266	0.0583612963513571	1.03062118284722	3.11516014610115	0.000806491592997193	0.0304004611886503	0.0261649108695475	pg_9001186/pg_9001286/pg_9001399/pg_9002705/pg_9002917/pg_9003586/pg_9004611/pg_9005326/pg_9005582/pg_9005753/pg_9006758/pg_9007719/pg_9008283/pg_9008343/pg_9008696/pg_9008728/pg_9008910/pg_9009767/pg_9011260/pg_9011290/pg_9000059/pg_9000160/pg_9000572/pg_9001355/pg_9001567/pg_9002432/pg_9002576/pg_9002790/pg_9002821/pg_9002839/pg_9002841/pg_9003390/pg_9003534/pg_9005274/pg_9006297/pg_9006500/pg_…	1374	C
cell	A5_CG_AG.CC	A5_CG_AG	GO:0005623	890/979	23543/27266	0.037803168670093	1.0528510694165	4.23508125329397	5.48405304661791e-06	0.00158153996472186	0.00138512427534168	pg_9000381/pg_9001528/pg_9003250/pg_9003867/pg_9005466/pg_9005753/pg_9006758/pg_9007719/pg_9008849/pg_9009027/pg_9009201/pg_9009829/pg_9010221/pg_9010487/pg_9011443/pg_9001110/pg_9001355/pg_9001567/pg_9002432/pg_9002576/pg_9002839/pg_9003293/pg_9004224/pg_9004883/pg_9005274/pg_9005672/pg_9006297/pg_9007980/pg_9008523/pg_9008601/pg_9008823/pg_9009030/pg_9009366/pg_9009712/pg_9009715/pg_9009799/pg_…	890	C
cell aggregation	A3_CG_AG.BP	A3_CG_AG	GO:0098743	7/1523	29/27266	0.241379310344828	4.32137115946295	4.35271165289608	0.000880731042956321	0.032368233423432	0.0276973933744355	pg_5007040/pg_7000498/pg_16000546/pg_18008998/pg_20007109/pg_21000278/pg_6008187	7	P
cell aggregation	A3_CG_BG.BP	A3_CG_BG	GO:0098743	7/1544	29/27266	0.241379310344828	4.26259603358942	4.30681978493278	0.000954806993690038	0.0334409782790011	0.0287818073097918	pg_5007040/pg_7000498/pg_16000546/pg_18008998/pg_20007109/pg_21000278/pg_6008187	7	P
cell cycle	A3_CG_BG.BP	A3_CG_BG	GO:0007049	85/1544	1055/27266	0.0805687203791469	1.42278933280947	3.43148802747273	0.0006833066886177	0.028368654491755	0.0244161860459826	pg_9008343/pg_1003117/pg_4000341/pg_4000883/pg_4001465/pg_10001427/pg_10004872/pg_5002818/pg_5007040/pg_5011448/pg_12001536/pg_12000175/pg_12003078/pg_12008125/pg_11000054/pg_11000325/pg_11006012/pg_14002674/pg_14000223/pg_14000596/pg_8000202/pg_8003278/pg_8011760/pg_8007823/pg_8012289/pg_15004446/pg_7010101/pg_7008287/pg_7003123/pg_7002631/pg_7000498/pg_7000084/pg_16000546/pg_2008026/pg_2000116/…	85	P
cell cycle process	A3_CG_AG.BP	A3_CG_AG	GO:0022402	80/1523	1011/27266	0.0791295746785361	1.41664279920221	3.28364781601005	0.00109799063203953	0.0377492408830206	0.0323019041739376	pg_9008343/pg_1003117/pg_4000341/pg_4000883/pg_4001465/pg_10001427/pg_10004872/pg_5002818/pg_5004942/pg_5007040/pg_5011448/pg_12001536/pg_12003078/pg_11000325/pg_11006012/pg_14002674/pg_14000223/pg_14000596/pg_8000202/pg_8003278/pg_8011760/pg_8007823/pg_8012289/pg_15004446/pg_7010101/pg_7008287/pg_7003123/pg_7002631/pg_7000498/pg_16000546/pg_2008026/pg_2000116/pg_2001301/pg_2010832/pg_17000319/pg…	80	P
cell cycle process	A3_CG_BG.BP	A3_CG_BG	GO:0022402	83/1544	1011/27266	0.0820969337289812	1.44977655120104	3.57059348797919	0.000447320197897613	0.0215740331510619	0.0185682266789078	pg_9008343/pg_1003117/pg_4000341/pg_4000883/pg_4001465/pg_10001427/pg_10004872/pg_5002818/pg_5007040/pg_5011448/pg_12001536/pg_12003078/pg_12008125/pg_11000054/pg_11000325/pg_11006012/pg_14002674/pg_14000223/pg_14000596/pg_8000202/pg_8003278/pg_8011760/pg_8007823/pg_8012289/pg_15004446/pg_7010101/pg_7008287/pg_7003123/pg_7002631/pg_7000498/pg_16000546/pg_2008026/pg_2000116/pg_2001301/pg_2010832/p…	83	P
cell morphogenesis involved in neuron differentiation	A3_CG_AG.BP	A3_CG_AG	GO:0048667	7/1523	29/27266	0.241379310344828	4.32137115946295	4.35271165289608	0.000880731042956321	0.032368233423432	0.0276973933744355	pg_9005582/pg_9008696/pg_5011733/pg_8006438/pg_2001153/pg_23002786/pg_21005597	7	P
cell morphogenesis involved in neuron differentiation	A3_CG_BG.BP	A3_CG_BG	GO:0048667	8/1544	29/27266	0.275862068965517	4.8715383241022	5.11065963444593	0.000152744913566709	0.00966399001533887	0.00831755267877121	pg_9005582/pg_9008696/pg_5011733/pg_8006438/pg_2001153/pg_19006174/pg_23002786/pg_21005597	8	P
cell part	A3_CG_BG.CC	A3_CG_BG	GO:0044464	1374/1544	23543/27266	0.0583612963513571	1.03062118284722	3.11516014610115	0.000806491592997193	0.0304004611886503	0.0261649108695475	pg_9001186/pg_9001286/pg_9001399/pg_9002705/pg_9002917/pg_9003586/pg_9004611/pg_9005326/pg_9005582/pg_9005753/pg_9006758/pg_9007719/pg_9008283/pg_9008343/pg_9008696/pg_9008728/pg_9008910/pg_9009767/pg_9011260/pg_9011290/pg_9000059/pg_9000160/pg_9000572/pg_9001355/pg_9001567/pg_9002432/pg_9002576/pg_9002790/pg_9002821/pg_9002839/pg_9002841/pg_9003390/pg_9003534/pg_9005274/pg_9006297/pg_9006500/pg_…	1374	C
cell part	A5_CG_AG.CC	A5_CG_AG	GO:0044464	890/979	23543/27266	0.037803168670093	1.0528510694165	4.23508125329397	5.48405304661791e-06	0.00158153996472186	0.00138512427534168	pg_9000381/pg_9001528/pg_9003250/pg_9003867/pg_9005466/pg_9005753/pg_9006758/pg_9007719/pg_9008849/pg_9009027/pg_9009201/pg_9009829/pg_9010221/pg_9010487/pg_9011443/pg_9001110/pg_9001355/pg_9001567/pg_9002432/pg_9002576/pg_9002839/pg_9003293/pg_9004224/pg_9004883/pg_9005274/pg_9005672/pg_9006297/pg_9007980/pg_9008523/pg_9008601/pg_9008823/pg_9009030/pg_9009366/pg_9009712/pg_9009715/pg_9009799/pg_…	890	C
cell part morphogenesis	A3_CG_BG.BP	A3_CG_BG	GO:0032990	8/1544	34/27266	0.235294117647059	4.15513562938129	4.51015797880305	0.000501827218858105	0.0234345345695325	0.0201695133661349	pg_9005582/pg_9008696/pg_5011733/pg_8006438/pg_2001153/pg_19006174/pg_23002786/pg_21005597	8	P
cell projection morphogenesis	A3_CG_AG.BP	A3_CG_AG	GO:0048858	7/1523	29/27266	0.241379310344828	4.32137115946295	4.35271165289608	0.000880731042956321	0.032368233423432	0.0276973933744355	pg_9005582/pg_9008696/pg_5011733/pg_8006438/pg_2001153/pg_23002786/pg_21005597	7	P
cell projection morphogenesis	A3_CG_BG.BP	A3_CG_BG	GO:0048858	8/1544	29/27266	0.275862068965517	4.8715383241022	5.11065963444593	0.000152744913566709	0.00966399001533887	0.00831755267877121	pg_9005582/pg_9008696/pg_5011733/pg_8006438/pg_2001153/pg_19006174/pg_23002786/pg_21005597	8	P
cellular aromatic compound metabolic process	IR_CG_BG.BP	IR_CG_BG	GO:0006725	344/1420	5755/27266	0.0597741094700261	1.14774709071108	2.95775062633341	0.00196375902192843	0.0455307413671247	0.0403718742357065	pg_9005199/pg_9005261/pg_9006394/pg_9007719/pg_9008343/pg_9009333/pg_9010789/pg_9001567/pg_9002855/pg_9003293/pg_9004224/pg_9004283/pg_9008896/pg_9009002/pg_9010574/pg_9010904/pg_1006237/pg_1005618/pg_1001764/pg_1001350/pg_1000562/pg_1000446/pg_1007649/pg_1000734/pg_1000441/pg_1000257/pg_1000056/pg_4000708/pg_4000853/pg_4005384/pg_4005427/pg_4006232/pg_4006434/pg_4007238/pg_4008770/pg_4010318/pg_…	344	P
cellular catabolic process	A3_CG_AG.BP	A3_CG_AG	GO:0044248	146/1523	1996/27266	0.0731462925851703	1.30952515668237	3.49378940881561	0.000448819955798011	0.0221305639871403	0.0189370525209512	pg_9003096/pg_9005582/pg_9008696/pg_9008910/pg_9009149/pg_1007339/pg_1001812/pg_1001567/pg_1003102/pg_1000358/pg_1000237/pg_4001465/pg_4011069/pg_4000066/pg_4006132/pg_10000016/pg_10000535/pg_10001427/pg_10000326/pg_5007712/pg_5009597/pg_5013173/pg_5000832/pg_5012845/pg_5013058/pg_12001418/pg_12001753/pg_12009895/pg_12010406/pg_12010599/pg_12001814/pg_12003078/pg_12010706/pg_11000494/pg_11000899/…	146	P
cellular catabolic process	A3_CG_BG.BP	A3_CG_BG	GO:0044248	145/1544	1996/27266	0.0726452905811623	1.28286689960231	3.2161315904361	0.00109185911335444	0.036711422988443	0.0315965966577336	pg_9003096/pg_9005582/pg_9007719/pg_9008283/pg_9008696/pg_9008910/pg_9009149/pg_1007339/pg_1001567/pg_1003102/pg_1000358/pg_1000237/pg_4001465/pg_4011069/pg_4000066/pg_4006132/pg_4006557/pg_10000016/pg_10000535/pg_10001427/pg_10000326/pg_5007712/pg_5009597/pg_5000832/pg_5002252/pg_5012845/pg_5013058/pg_12001753/pg_12009895/pg_12010406/pg_12010599/pg_12001814/pg_12003078/pg_12004176/pg_12010706/pg…	145	P
cellular catabolic process	IR_CG_BG.BP	IR_CG_BG	GO:0044248	134/1420	1996/27266	0.0671342685370741	1.28907251121962	3.14437761596265	0.0013912462441488	0.0365924012140268	0.032446293985933	pg_9001528/pg_9003096/pg_9005199/pg_9006394/pg_9007719/pg_9008283/pg_9002855/pg_9004883/pg_9007336/pg_9009149/pg_1001567/pg_1000799/pg_1001898/pg_4005427/pg_4006132/pg_4006557/pg_10000535/pg_10001427/pg_10011062/pg_10001042/pg_5000664/pg_5002267/pg_5008077/pg_5009597/pg_5012780/pg_5013173/pg_5001272/pg_5001795/pg_5005987/pg_12001455/pg_12001753/pg_12008423/pg_12010599/pg_12003078/pg_12004176/pg_1…	134	P
cellular component organization	A3_BG_AG.BP	A3_BG_AG	GO:0016043	50/166	5262/27266	0.00950209045990118	1.56074697879317	3.54375505459682	0.000530917316333282	0.045101451184228	0.0363362057743823	pg_9010489/pg_9002839/pg_9007289/pg_1004577/pg_4000943/pg_4007238/pg_10000016/pg_5004603/pg_5007040/pg_5011448/pg_11001019/pg_11001461/pg_11004292/pg_14006469/pg_8011734/pg_8000735/pg_15003653/pg_7004092/pg_7000084/pg_2001153/pg_2005168/pg_2005398/pg_2006419/pg_2011526/pg_2011787/pg_3004253/pg_3010832/pg_3002097/pg_3003083/pg_3004052/pg_3008334/pg_18010567/pg_18008507/pg_20000178/pg_20008005/pg_2…	50	P
cellular component organization	A3_CG_BG.BP	A3_CG_BG	GO:0016043	348/1544	5262/27266	0.0661345496009122	1.1678915993643	3.32144910512019	0.000611030690242194	0.0268306312043662	0.0230924481598994	pg_9001186/pg_9004193/pg_9005582/pg_9006758/pg_9008343/pg_9008696/pg_9002839/pg_9003534/pg_9006500/pg_9007066/pg_9007289/pg_9010574/pg_9011427/pg_1003117/pg_1001567/pg_1006537/pg_1004577/pg_1003102/pg_1002407/pg_4000341/pg_4000343/pg_4000943/pg_4001186/pg_4001650/pg_4006232/pg_4006434/pg_4007238/pg_4008770/pg_4009836/pg_4010318/pg_4010435/pg_4000280/pg_4002059/pg_4009988/pg_4010449/pg_4011108/pg_…	348	P
cellular localization	A3_CG_AG.BP	A3_CG_AG	GO:0051641	142/1523	1691/27266	0.0839739798935541	1.50337133012321	5.19847049399046	6.32377585285522e-07	0.000233861135758402	0.000200114222712063	pg_9005582/pg_9005610/pg_9008696/pg_9002839/pg_9007289/pg_9010574/pg_9011427/pg_1001742/pg_1006537/pg_4000343/pg_4001186/pg_4003562/pg_4009804/pg_10001140/pg_10001943/pg_10003756/pg_10000326/pg_10004513/pg_5001227/pg_5002059/pg_5002775/pg_5007712/pg_5012557/pg_5013149/pg_5002084/pg_5004942/pg_5011733/pg_5013069/pg_12001418/pg_12001753/pg_12002004/pg_12007032/pg_12008538/pg_12009512/pg_12000191/pg…	142	P
cellular localization	A3_CG_BG.BP	A3_CG_BG	GO:0051641	141/1544	1691/27266	0.0833826138379657	1.47248079592356	4.91498476390372	2.16508689528334e-06	0.000707742849547065	0.000609136435860126	pg_9005582/pg_9008696/pg_9002839/pg_9007289/pg_9010574/pg_9011427/pg_1001742/pg_1006537/pg_4000343/pg_4001186/pg_4003562/pg_4009804/pg_10001943/pg_10003756/pg_10000326/pg_10004513/pg_5001227/pg_5002059/pg_5002775/pg_5007712/pg_5012557/pg_5013149/pg_5002084/pg_5011733/pg_5013069/pg_12001753/pg_12002004/pg_12008538/pg_12009512/pg_12000191/pg_12003548/pg_11000040/pg_11000151/pg_11000494/pg_11001723/…	141	P
cellular localization	A5_CG_AG.BP	A5_CG_AG	GO:0051641	96/979	1691/27266	0.0567711413364873	1.58112557679332	4.76165095725291	5.83861964606012e-06	0.00159517234645779	0.00139706361503234	pg_9001528/pg_9010487/pg_9002839/pg_1000798/pg_1000149/pg_4002624/pg_4005129/pg_4001411/pg_10002328/pg_10001381/pg_5012128/pg_5004716/pg_5004942/pg_5011360/pg_12004006/pg_12008423/pg_12009103/pg_11000386/pg_11001019/pg_11005333/pg_11011364/pg_11002399/pg_11004734/pg_11005730/pg_11008509/pg_14000008/pg_14002188/pg_8000143/pg_8005216/pg_8011542/pg_15005433/pg_15006407/pg_15008704/pg_7000171/pg_7000…	96	P
cellular localization	A5_CG_BG.BP	A5_CG_BG	GO:0051641	95/964	1691/27266	0.0561797752808989	1.58900181826659	4.78770628236369	5.32440514536913e-06	0.00217158032437788	0.00193196736825412	pg_9001528/pg_9010487/pg_9002839/pg_9005385/pg_1000798/pg_1000149/pg_4002624/pg_4005129/pg_4001411/pg_4002111/pg_10002328/pg_10010294/pg_10001381/pg_5006848/pg_5012128/pg_5002451/pg_5004716/pg_5007300/pg_5011360/pg_12004006/pg_12008423/pg_12009103/pg_11000386/pg_11005333/pg_11011364/pg_11002399/pg_11004734/pg_11005730/pg_11008509/pg_14001759/pg_14000008/pg_14002188/pg_8000143/pg_8005216/pg_800782…	95	P
cellular localization	ES_CG_AG.BP	ES_CG_AG	GO:0051641	65/683	1691/27266	0.0384387936132466	1.53451265982252	3.63775197910706	0.000411339093772222	0.0487492412484106	0.0437201381033576	pg_9004493/pg_9010487/pg_1000798/pg_1006537/pg_4005129/pg_4000505/pg_4002111/pg_10003931/pg_10004513/pg_5002502/pg_5012557/pg_5000270/pg_5009550/pg_12006340/pg_12001386/pg_11000040/pg_11000386/pg_11005333/pg_11000563/pg_11001362/pg_11004734/pg_11012041/pg_14000113/pg_14000008/pg_8007823/pg_8012274/pg_15003496/pg_16000887/pg_2000019/pg_2001153/pg_2003563/pg_2012949/pg_17001701/pg_17010164/pg_30019…	65	P
cellular localization	IR_CG_AG.BP	IR_CG_AG	GO:0051641	131/1429	1691/27266	0.0774689532820816	1.47814449278463	4.77442376723655	4.15462217087117e-06	0.000956086552948942	0.000852056595222052	pg_9001528/pg_9005298/pg_9005610/pg_9008714/pg_9010591/pg_9002839/pg_9010574/pg_1000715/pg_1007635/pg_4001091/pg_4006929/pg_10002276/pg_10011062/pg_10000009/pg_10004326/pg_10004513/pg_5007019/pg_5010216/pg_5012557/pg_5012576/pg_5000048/pg_5002084/pg_5002451/pg_5003710/pg_5004942/pg_12000648/pg_12001418/pg_12001455/pg_12001666/pg_12001753/pg_12004006/pg_12008423/pg_12011008/pg_11000519/pg_11001437…	131	P
cellular localization	IR_CG_BG.BP	IR_CG_BG	GO:0051641	128/1420	1691/27266	0.0756948551153164	1.45344783068607	4.51275300805559	1.21063688390143e-05	0.00129817524319892	0.00115108531248685	pg_9001528/pg_9005298/pg_9005610/pg_9010591/pg_9002839/pg_9005385/pg_9010574/pg_1000715/pg_4002053/pg_4001091/pg_4006929/pg_10002276/pg_10011062/pg_10000009/pg_10004326/pg_10004513/pg_5007019/pg_5010216/pg_5012557/pg_5012576/pg_5000048/pg_5002084/pg_5002451/pg_5003710/pg_5004942/pg_5008308/pg_12001455/pg_12001666/pg_12001753/pg_12008423/pg_12011008/pg_11001437/pg_11005333/pg_11004734/pg_11005730/…	128	P
cellular macromolecule biosynthetic process	A3_BG_AG.BP	A3_BG_AG	GO:0034645	27/166	2147/27266	0.0125756870051234	2.06559446916684	4.02604807537328	0.000246248579084002	0.045101451184228	0.0363362057743823	pg_9002839/pg_9004224/pg_9007289/pg_4000430/pg_4007454/pg_5013109/pg_5002063/pg_5011448/pg_15000283/pg_15008370/pg_7008622/pg_7000084/pg_16008582/pg_2011185/pg_17009942/pg_18008507/pg_20000432/pg_23002797/pg_23004557/pg_21009729/pg_6005114/pg_6003443/pg_22005744/pg_13001636/pg_24004039/pg_24005218/pg_24000420	27	P
cellular macromolecule localization	A5_CG_AG.BP	A5_CG_AG	GO:0070727	67/979	1173/27266	0.0571184995737425	1.59079980528873	3.99163596289216	0.000130935817635651	0.0123940065972952	0.0108547616813955	pg_9001528/pg_9010487/pg_1000798/pg_1000149/pg_4002624/pg_4005129/pg_4001411/pg_10002328/pg_10001381/pg_5012128/pg_5011360/pg_12004006/pg_12008423/pg_12009103/pg_11000386/pg_11005333/pg_11002399/pg_11004734/pg_11008509/pg_14000008/pg_14002188/pg_15005433/pg_15006407/pg_15008704/pg_7000090/pg_7000904/pg_16001465/pg_16000887/pg_2001153/pg_2012885/pg_2007411/pg_2009365/pg_17011006/pg_17010238/pg_300…	67	P
cellular macromolecule localization	A5_CG_BG.BP	A5_CG_BG	GO:0070727	70/964	1173/27266	0.0596760443307758	1.68789110448437	4.61055888969134	1.45646136877679e-05	0.00282217399072979	0.00251077429483869	pg_9001528/pg_9010487/pg_9005385/pg_1000798/pg_1000149/pg_4002624/pg_4005129/pg_4001411/pg_4002111/pg_10002328/pg_10010294/pg_10001381/pg_5006848/pg_5012128/pg_5002451/pg_5007300/pg_5011360/pg_12004006/pg_12008423/pg_12009103/pg_11000386/pg_11005333/pg_11002399/pg_11004734/pg_11008509/pg_14001759/pg_14000008/pg_14002188/pg_8007823/pg_15005433/pg_15006407/pg_15008704/pg_7005018/pg_7000090/pg_70009…	70	P
cellular macromolecule localization	IR_CG_AG.BP	IR_CG_AG	GO:0070727	88/1429	1173/27266	0.0750213128729753	1.43144234905147	3.55228329557112	0.000461220944803487	0.0216274188034102	0.0192741805354721	pg_9001528/pg_9005610/pg_9008714/pg_9010574/pg_1007635/pg_4006929/pg_10011062/pg_10000009/pg_5007019/pg_5010216/pg_5012576/pg_5000048/pg_5002084/pg_5002451/pg_12000648/pg_12001418/pg_12001455/pg_12001666/pg_12001753/pg_12004006/pg_12008423/pg_12011008/pg_11000519/pg_11004734/pg_11008509/pg_11012041/pg_14000008/pg_14006469/pg_8011843/pg_8000635/pg_8007823/pg_15003496/pg_15008307/pg_15005433/pg_150…	88	P
cellular macromolecule localization	IR_CG_BG.BP	IR_CG_BG	GO:0070727	84/1420	1173/27266	0.0716112531969309	1.37503692230107	3.07759365665537	0.00196788175564509	0.0455307413671247	0.0403718742357065	pg_9001528/pg_9005610/pg_9005385/pg_9010574/pg_4006929/pg_10011062/pg_10000009/pg_5007019/pg_5010216/pg_5012576/pg_5000048/pg_5002084/pg_5002451/pg_5008308/pg_12001455/pg_12001666/pg_12001753/pg_12008423/pg_12011008/pg_11005333/pg_11004734/pg_11008509/pg_11012041/pg_14006469/pg_8011843/pg_8000635/pg_8007823/pg_15003496/pg_15008307/pg_15005433/pg_15006407/pg_7002088/pg_7003967/pg_7000904/pg_160014…	84	P
cellular macromolecule metabolic process	A3_BG_AG.BP	A3_BG_AG	GO:0044260	67/166	6955/27266	0.0096333572969087	1.58230795215369	4.40359920522058	1.87604794646825e-05	0.0115939763091738	0.00934074398609981	pg_9010489/pg_9011260/pg_9002839/pg_9004224/pg_9007289/pg_4000943/pg_4007238/pg_4000430/pg_4006557/pg_4007454/pg_10000016/pg_10009151/pg_5013109/pg_5002063/pg_5002252/pg_5011448/pg_5012845/pg_12007696/pg_11003019/pg_11011191/pg_11003525/pg_14006469/pg_8011734/pg_8000735/pg_15000283/pg_15002350/pg_15003836/pg_15008370/pg_7008622/pg_7004092/pg_7000084/pg_16008582/pg_2001153/pg_2006419/pg_2009863/pg…	67	P
cellular macromolecule metabolic process	A3_CG_AG.BP	A3_CG_AG	GO:0044260	465/1523	6955/27266	0.0668583752695902	1.19695368358545	4.6288184372115	3.10856528164454e-06	0.000557375174893659	0.00047694414688071	pg_9004193/pg_9006758/pg_9008343/pg_9008696/pg_9008910/pg_9010489/pg_9011260/pg_9000160/pg_9001355/pg_9001567/pg_9002839/pg_9002841/pg_9003534/pg_9004224/pg_9007289/pg_9007980/pg_9009149/pg_9011353/pg_1004761/pg_1003117/pg_1002194/pg_1001300/pg_1000986/pg_1006096/pg_1005043/pg_1002407/pg_1000358/pg_4000055/pg_4001465/pg_4001650/pg_4002478/pg_4005711/pg_4006232/pg_4007238/pg_4008505/pg_4008770/pg_…	465	P
cellular macromolecule metabolic process	A3_CG_BG.BP	A3_CG_BG	GO:0044260	467/1544	6955/27266	0.0671459381739756	1.18575204031841	4.3973449877165	8.6957573092612e-06	0.00189503096324788	0.00163100539629067	pg_9002705/pg_9004193/pg_9006758/pg_9008343/pg_9008696/pg_9008910/pg_9011260/pg_9000160/pg_9001355/pg_9001567/pg_9002839/pg_9002841/pg_9003534/pg_9007289/pg_9007980/pg_9009149/pg_9011353/pg_1004761/pg_1003117/pg_1002194/pg_1001342/pg_1001300/pg_1000986/pg_1006096/pg_1005043/pg_1002407/pg_1000358/pg_4000055/pg_4000943/pg_4001465/pg_4001650/pg_4002478/pg_4005711/pg_4006232/pg_4007238/pg_4008505/pg_…	467	P
cellular macromolecule metabolic process	ES_CG_AG.BP	ES_CG_AG	GO:0044260	231/683	6955/27266	0.0332135154565061	1.32591465949794	5.04775091957558	5.78991648924428e-07	0.000846292793511206	0.000758986947502338	pg_9003533/pg_9005261/pg_9006394/pg_9010221/pg_9000160/pg_9001173/pg_9001567/pg_9003534/pg_9007980/pg_9008035/pg_9009366/pg_9009370/pg_1006237/pg_1004122/pg_1002599/pg_1002194/pg_1001342/pg_1000223/pg_1002734/pg_1001685/pg_1000458/pg_4001212/pg_4005384/pg_4007371/pg_4008505/pg_4010163/pg_4010615/pg_4011400/pg_4000066/pg_4000505/pg_4002352/pg_4005182/pg_4008007/pg_4008487/pg_10001438/pg_10004713/p…	231	P
cellular macromolecule metabolic process	ES_CG_BG.BP	ES_CG_BG	GO:0044260	234/706	6955/27266	0.0336448598130841	1.29937782955177	4.71621522290853	2.66602805199648e-06	0.00396260636128411	0.00361925001164014	pg_9003533/pg_9005261/pg_9006394/pg_9010221/pg_9000160/pg_9001173/pg_9001567/pg_9003534/pg_9007980/pg_9008035/pg_9009366/pg_9009370/pg_9009612/pg_1006237/pg_1004122/pg_1002512/pg_1002194/pg_1001342/pg_1000223/pg_1000181/pg_1002734/pg_1001685/pg_1000458/pg_4001212/pg_4005384/pg_4005399/pg_4007371/pg_4008505/pg_4010163/pg_4010615/pg_4011400/pg_4000066/pg_4000505/pg_4002352/pg_4005182/pg_4008007/pg_…	234	P
cellular macromolecule metabolic process	IR_CG_AG.BP	IR_CG_AG	GO:0044260	435/1429	6955/27266	0.0625449317038102	1.19338705936745	4.39448661976886	8.9707871094005e-06	0.00157745684576864	0.00140581676938105	pg_9001528/pg_9005261/pg_9006394/pg_9006758/pg_9008343/pg_9009333/pg_9009509/pg_9010100/pg_9010221/pg_9010241/pg_9010789/pg_9010845/pg_9001355/pg_9001567/pg_9002839/pg_9003293/pg_9004224/pg_9007980/pg_9008896/pg_9009149/pg_9010229/pg_9010904/pg_9010911/pg_1006980/pg_1006237/pg_1002599/pg_1000799/pg_1000562/pg_1006096/pg_1001898/pg_1001885/pg_1001685/pg_1000441/pg_1000257/pg_1000056/pg_4000973/pg_…	435	P
cellular macromolecule metabolic process	IR_CG_BG.BP	IR_CG_BG	GO:0044260	437/1420	6955/27266	0.0628324946081955	1.20647239294863	4.67622240552171	2.55164255303776e-06	0.00036481945835227	0.000323483537695502	pg_9001528/pg_9005261/pg_9006394/pg_9006758/pg_9008343/pg_9009333/pg_9009509/pg_9010100/pg_9010221/pg_9010489/pg_9010789/pg_9010845/pg_9001355/pg_9001567/pg_9002839/pg_9003293/pg_9004224/pg_9007980/pg_9008896/pg_9009149/pg_9010904/pg_9010911/pg_1006980/pg_1006237/pg_1002599/pg_1001300/pg_1000799/pg_1000562/pg_1000181/pg_1006096/pg_1001898/pg_1001885/pg_1000441/pg_1000257/pg_1000056/pg_4001578/pg_…	437	P
cellular metabolic compound salvage	IR_CG_AG.BP	IR_CG_AG	GO:0043094	18/1429	152/27266	0.118421052631579	2.25953003572612	3.66210969802779	0.00104448009270377	0.0360569906849333	0.0321336981701051	pg_9001528/pg_1005618/pg_10009469/pg_12010000/pg_14006086/pg_7006413/pg_2000664/pg_2012099/pg_17010288/pg_19005969/pg_21002687/pg_21002733/pg_6000376/pg_6005178/pg_22006122/pg_13009440/pg_24007158/pg_24001992	18	P
cellular metabolic compound salvage	IR_CG_BG.BP	IR_CG_BG	GO:0043094	21/1420	152/27266	0.138157894736842	2.6528261675315	4.78963513860161	4.25777709753369e-05	0.00359717652967391	0.00318959793095945	pg_9001528/pg_1005618/pg_1000734/pg_12010000/pg_7006413/pg_2000664/pg_2012099/pg_17004338/pg_17010288/pg_3001519/pg_19005969/pg_21002687/pg_21002733/pg_21006024/pg_6000376/pg_6005178/pg_22006122/pg_22001198/pg_13009440/pg_13009365/pg_24001992	21	P
cellular metabolic process	A3_CG_AG.BP	A3_CG_AG	GO:0044237	783/1523	12757/27266	0.0613780669436388	1.09884069158585	3.72232626925818	0.00011129365366876	0.00833575378174754	0.00713287773679864	pg_9001286/pg_9003096/pg_9004193/pg_9005582/pg_9006758/pg_9008343/pg_9008696/pg_9008728/pg_9008910/pg_9009767/pg_9010489/pg_9011260/pg_9000160/pg_9001355/pg_9001567/pg_9002821/pg_9002839/pg_9002841/pg_9003534/pg_9004224/pg_9004283/pg_9005274/pg_9007273/pg_9007289/pg_9007980/pg_9009149/pg_9010563/pg_9010574/pg_9010981/pg_9011353/pg_1007339/pg_1004761/pg_1003117/pg_1002524/pg_1002224/pg_1002194/pg_…	783	P
cellular metabolic process	A3_CG_BG.BP	A3_CG_BG	GO:0044237	792/1544	12757/27266	0.0620835619659795	1.0963538863759	3.65509614953991	0.000144497021389945	0.00966399001533887	0.00831755267877121	pg_9001286/pg_9002705/pg_9003096/pg_9004193/pg_9005582/pg_9006758/pg_9007719/pg_9008283/pg_9008343/pg_9008696/pg_9008728/pg_9008910/pg_9009767/pg_9011260/pg_9000160/pg_9001355/pg_9001567/pg_9002821/pg_9002839/pg_9002841/pg_9003534/pg_9005274/pg_9007273/pg_9007289/pg_9007980/pg_9009149/pg_9010563/pg_9010574/pg_9010981/pg_9011353/pg_1007339/pg_1004761/pg_1003117/pg_1002224/pg_1002194/pg_1002167/pg_…	792	P
cellular metabolic process	IR_CG_AG.BP	IR_CG_AG	GO:0044237	733/1429	12757/27266	0.0574586501528573	1.09633838703135	3.50794463971711	0.000253519132285841	0.0134580392204946	0.0119936955929468	pg_9000805/pg_9001286/pg_9001528/pg_9003096/pg_9005199/pg_9005261/pg_9006394/pg_9006758/pg_9007719/pg_9008283/pg_9008343/pg_9009333/pg_9009509/pg_9010100/pg_9010221/pg_9010241/pg_9010591/pg_9010789/pg_9010845/pg_9001355/pg_9001567/pg_9002839/pg_9002855/pg_9003293/pg_9004224/pg_9004283/pg_9004883/pg_9005274/pg_9007336/pg_9007980/pg_9008896/pg_9009002/pg_9009149/pg_9010229/pg_9010247/pg_9010574/pg_…	733	P
cellular metabolic process	IR_CG_BG.BP	IR_CG_BG	GO:0044237	735/1420	12757/27266	0.0576154268244885	1.10629734351866	3.85769778614579	6.5104070758707e-05	0.00490567971014257	0.00434984097231361	pg_9001286/pg_9001528/pg_9003096/pg_9005199/pg_9005261/pg_9006394/pg_9006758/pg_9007719/pg_9008283/pg_9008343/pg_9009333/pg_9009509/pg_9010100/pg_9010221/pg_9010489/pg_9010591/pg_9010789/pg_9010845/pg_9001355/pg_9001567/pg_9002839/pg_9002855/pg_9003293/pg_9004224/pg_9004283/pg_9004883/pg_9007336/pg_9007980/pg_9008896/pg_9009002/pg_9009149/pg_9010574/pg_9010904/pg_9010911/pg_1006980/pg_1006237/pg_…	735	P
cellular nitrogen compound biosynthetic process	A3_CG_AG.BP	A3_CG_AG	GO:0044271	158/1523	2238/27266	0.0705987488829312	1.2639169317413	3.16962107461473	0.00122867883507863	0.0406864507284236	0.0348152652044008	pg_9002839/pg_9004224/pg_9007980/pg_9010563/pg_9010574/pg_1000986/pg_1003102/pg_1002407/pg_1000734/pg_4002478/pg_4006434/pg_4010318/pg_4011069/pg_4011171/pg_4000430/pg_4002642/pg_4002964/pg_4010762/pg_4011149/pg_4011405/pg_10000431/pg_10002794/pg_10007305/pg_10008627/pg_10010622/pg_10000326/pg_10010314/pg_5005327/pg_5011998/pg_5013109/pg_5000639/pg_5002063/pg_5002581/pg_5003861/pg_5011448/pg_1200…	158	P
cellular nitrogen compound catabolic process	IR_CG_BG.BP	IR_CG_BG	GO:0044270	39/1420	450/27266	0.0866666666666667	1.6641220657277	3.32971775353727	0.00137160739692727	0.0365924012140268	0.032446293985933	pg_9005199/pg_9006394/pg_9007719/pg_9002855/pg_4005427/pg_10001427/pg_10001042/pg_5000664/pg_5002267/pg_5001272/pg_5001795/pg_12001455/pg_12010292/pg_11002277/pg_14001582/pg_8009597/pg_8000296/pg_15003240/pg_15000283/pg_16002505/pg_2010195/pg_17002567/pg_17004314/pg_19009104/pg_19000246/pg_18010793/pg_18011597/pg_20009253/pg_20001758/pg_23002918/pg_21001962/pg_21005831/pg_21007947/pg_21008898/pg_…	39	P
cellular process	A3_BG_AG.BP	A3_BG_AG	GO:0009987	129/166	17904/27266	0.00720509383378016	1.18345836428825	3.27869020180765	0.000485011788680981	0.045101451184228	0.0363362057743823	pg_9010489/pg_9011260/pg_9002548/pg_9002839/pg_9004224/pg_9004283/pg_9007289/pg_1002524/pg_1001350/pg_1000556/pg_1004577/pg_4000943/pg_4005310/pg_4007238/pg_4008370/pg_4000430/pg_4000571/pg_4006557/pg_4007454/pg_10000016/pg_10003295/pg_10006948/pg_10009151/pg_5001433/pg_5004603/pg_5013109/pg_5002063/pg_5002252/pg_5007040/pg_5011448/pg_5012845/pg_12007696/pg_11001019/pg_11001461/pg_11002006/pg_110…	129	P
cellular process	A3_CG_AG.BP	A3_CG_AG	GO:0009987	1059/1523	17904/27266	0.0591487935656836	1.05893040404592	3.2730546691516	0.000533741480100836	0.0254689382077149	0.0217936886187183	pg_9001186/pg_9001286/pg_9003096/pg_9004193/pg_9005582/pg_9006758/pg_9008343/pg_9008696/pg_9008728/pg_9008910/pg_9009767/pg_9010489/pg_9011260/pg_9000160/pg_9001355/pg_9001567/pg_9002821/pg_9002839/pg_9002841/pg_9003534/pg_9004224/pg_9004283/pg_9005274/pg_9006500/pg_9007066/pg_9007273/pg_9007289/pg_9007980/pg_9009059/pg_9009149/pg_9010563/pg_9010574/pg_9010981/pg_9011353/pg_9011427/pg_1007339/pg_…	1059	P
cellular process	A3_CG_BG.BP	A3_CG_BG	GO:0009987	1077/1544	17904/27266	0.0601541554959786	1.0622818677159	3.48438693001371	0.000243777922828438	0.0129224261074102	0.0111220065123529	pg_9001186/pg_9001286/pg_9002705/pg_9003096/pg_9004193/pg_9005582/pg_9006758/pg_9007719/pg_9008283/pg_9008343/pg_9008696/pg_9008728/pg_9008910/pg_9009767/pg_9011260/pg_9000160/pg_9001355/pg_9001567/pg_9002821/pg_9002839/pg_9002841/pg_9003534/pg_9005274/pg_9006500/pg_9007066/pg_9007273/pg_9007289/pg_9007980/pg_9009149/pg_9010563/pg_9010574/pg_9010981/pg_9011353/pg_9011427/pg_1007339/pg_1004761/pg_…	1077	P
cellular process	IR_CG_AG.BP	IR_CG_AG	GO:0009987	1014/1429	17904/27266	0.0566353887399464	1.08063016751811	4.32998210094966	6.68025466707505e-06	0.00134249260755826	0.00119641854262953	pg_9000805/pg_9001186/pg_9001286/pg_9001528/pg_9003096/pg_9005199/pg_9005261/pg_9005298/pg_9005466/pg_9006394/pg_9006758/pg_9007719/pg_9008283/pg_9008343/pg_9009333/pg_9009509/pg_9010100/pg_9010221/pg_9010241/pg_9010591/pg_9010789/pg_9010845/pg_9001355/pg_9001567/pg_9001887/pg_9002839/pg_9002855/pg_9003293/pg_9003781/pg_9004224/pg_9004283/pg_9004883/pg_9005144/pg_9005274/pg_9007066/pg_9007336/pg_…	1014	P
cellular process	IR_CG_BG.BP	IR_CG_BG	GO:0009987	1001/1420	17904/27266	0.0559092940125112	1.07353719052474	3.9359357744109	3.90829670828939e-05	0.00335271729929563	0.00297283718847535	pg_9001186/pg_9001286/pg_9001528/pg_9003096/pg_9005199/pg_9005261/pg_9005298/pg_9005466/pg_9006394/pg_9006758/pg_9007719/pg_9008283/pg_9008343/pg_9009333/pg_9009509/pg_9010100/pg_9010221/pg_9010489/pg_9010591/pg_9010789/pg_9010845/pg_9001355/pg_9001567/pg_9002839/pg_9002855/pg_9003293/pg_9003781/pg_9004224/pg_9004283/pg_9004883/pg_9005144/pg_9007066/pg_9007336/pg_9007980/pg_9008896/pg_9009002/pg_…	1001	P
cellular protein localization	A5_CG_AG.BP	A5_CG_AG	GO:0034613	61/979	1074/27266	0.0567970204841713	1.58184633352545	3.75447914219041	0.000300876467032915	0.0207855626586221	0.0182041478921187	pg_9001528/pg_9010487/pg_1000798/pg_1000149/pg_4002624/pg_4005129/pg_4001411/pg_10002328/pg_10001381/pg_5012128/pg_5011360/pg_12004006/pg_12008423/pg_12009103/pg_11005333/pg_11002399/pg_11004734/pg_11008509/pg_14000008/pg_14002188/pg_15005433/pg_15006407/pg_15008704/pg_7000090/pg_7000904/pg_16001465/pg_16000887/pg_2001153/pg_2012885/pg_2007411/pg_2009365/pg_17011006/pg_17010238/pg_3005305/pg_3007…	61	P
cellular protein localization	A5_CG_BG.BP	A5_CG_BG	GO:0034613	65/964	1074/27266	0.0605214152700186	1.71180177256466	4.55642006901414	1.92094453236409e-05	0.00345632805501796	0.00307495557097981	pg_9001528/pg_9010487/pg_9005385/pg_1000798/pg_1000149/pg_4002624/pg_4005129/pg_4001411/pg_4002111/pg_10002328/pg_10010294/pg_10001381/pg_5006848/pg_5012128/pg_5002451/pg_5007300/pg_5011360/pg_12004006/pg_12008423/pg_12009103/pg_11005333/pg_11002399/pg_11004734/pg_11008509/pg_14001759/pg_14000008/pg_14002188/pg_8007823/pg_15005433/pg_15006407/pg_15008704/pg_7005018/pg_7000090/pg_7000904/pg_160008…	65	P
cellular protein localization	IR_CG_AG.BP	IR_CG_AG	GO:0034613	84/1429	1074/27266	0.0782122905027933	1.49232772067821	3.87141672566949	0.000167072177599746	0.00977877897898429	0.00871476865411712	pg_9001528/pg_9005610/pg_9008714/pg_1007635/pg_4006929/pg_10011062/pg_10000009/pg_5007019/pg_5010216/pg_5012576/pg_5000048/pg_5002084/pg_5002451/pg_12000648/pg_12001418/pg_12001455/pg_12001666/pg_12001753/pg_12004006/pg_12008423/pg_12011008/pg_11000519/pg_11004734/pg_11008509/pg_11012041/pg_14000008/pg_14006469/pg_8011843/pg_8000635/pg_8007823/pg_15003496/pg_15008307/pg_15005433/pg_15006407/pg_70…	84	P
cellular protein localization	IR_CG_BG.BP	IR_CG_BG	GO:0034613	80/1420	1074/27266	0.074487895716946	1.43027251029454	3.37218710354279	0.000842581879355527	0.0276366856428613	0.024505307042309	pg_9001528/pg_9005610/pg_9005385/pg_4006929/pg_10011062/pg_10000009/pg_5007019/pg_5010216/pg_5012576/pg_5000048/pg_5002084/pg_5002451/pg_5008308/pg_12001455/pg_12001666/pg_12001753/pg_12008423/pg_12011008/pg_11005333/pg_11004734/pg_11008509/pg_11012041/pg_14006469/pg_8011843/pg_8000635/pg_8007823/pg_15003496/pg_15008307/pg_15005433/pg_15006407/pg_7002088/pg_7003967/pg_7000904/pg_16001465/pg_16001…	80	P
cellular protein metabolic process	A3_CG_AG.BP	A3_CG_AG	GO:0044267	325/1523	4872/27266	0.0667077175697865	1.1942564853958	3.63903685635733	0.000205602210470691	0.0125417348387122	0.0107319222177322	pg_9006758/pg_9008696/pg_9008910/pg_9010489/pg_9011260/pg_9000160/pg_9001355/pg_9002839/pg_9002841/pg_9003534/pg_9007980/pg_9009149/pg_9011353/pg_1004761/pg_1002194/pg_1001300/pg_1006096/pg_1005043/pg_1002407/pg_1000358/pg_4000055/pg_4001465/pg_4001650/pg_4002478/pg_4005711/pg_4007238/pg_4008505/pg_4008770/pg_4010318/pg_4010435/pg_4010686/pg_4011597/pg_4000066/pg_4002642/pg_4006132/pg_4010762/pg_…	325	P
cellular protein metabolic process	A3_CG_BG.BP	A3_CG_BG	GO:0044267	330/1544	4872/27266	0.0677339901477833	1.19613664207866	3.7010126602269	0.000163486672756516	0.00981587329080962	0.00844827478659077	pg_9002705/pg_9006758/pg_9008696/pg_9008910/pg_9011260/pg_9000160/pg_9001355/pg_9002839/pg_9002841/pg_9003534/pg_9007980/pg_9009149/pg_9011353/pg_1004761/pg_1002194/pg_1001342/pg_1001300/pg_1006096/pg_1005043/pg_1002407/pg_1000358/pg_4000055/pg_4000943/pg_4001465/pg_4001650/pg_4002478/pg_4005711/pg_4007238/pg_4008505/pg_4008770/pg_4010318/pg_4010435/pg_4010686/pg_4011597/pg_4000066/pg_4000182/pg_…	330	P
cellular response to amino acid stimulus	A3_CG_AG.BP	A3_CG_AG	GO:0071230	10/1523	60/27266	0.166666666666667	2.98380389581965	3.74166706735718	0.00167797889807994	0.0466131508917325	0.0398867234977244	pg_4009836/pg_10006431/pg_5001639/pg_12007032/pg_11004976/pg_15006407/pg_7002310/pg_2005738/pg_18007895/pg_6005825	10	P
cellular response to organonitrogen compound	A3_CG_AG.BP	A3_CG_AG	GO:0071417	15/1523	110/27266	0.136363636363636	2.44129409657972	3.68416586802834	0.00118646488195931	0.0398881403781434	0.0341321536018199	pg_9008696/pg_1005043/pg_4009836/pg_10006431/pg_5001639/pg_12007032/pg_11004976/pg_11005730/pg_15006407/pg_7002310/pg_16000003/pg_2001153/pg_2005738/pg_18007895/pg_6005825	15	P
cellular response to organonitrogen compound	A3_CG_BG.BP	A3_CG_BG	GO:0071417	15/1544	110/27266	0.136363636363636	2.40808996702779	3.62549974312123	0.0013591869543084	0.0446785253583835	0.0384536809007805	pg_9008696/pg_1005043/pg_4009836/pg_10006431/pg_5001639/pg_11004976/pg_11005730/pg_7002310/pg_16000003/pg_2001153/pg_2005226/pg_2005738/pg_18007895/pg_6005825/pg_13009994	15	P
cellular_component	A5_CG_AG.CC	A5_CG_AG	GO:0005575	894/979	24005/27266	0.0372422411997501	1.03722875235177	3.21867792928499	0.000498912460640781	0.0272616271914346	0.0238759326039616	pg_9000381/pg_9001528/pg_9003250/pg_9003867/pg_9005466/pg_9005753/pg_9006758/pg_9007719/pg_9008849/pg_9009027/pg_9009201/pg_9009829/pg_9010221/pg_9010487/pg_9011443/pg_9001110/pg_9001355/pg_9001567/pg_9002432/pg_9002576/pg_9002839/pg_9003293/pg_9004224/pg_9004883/pg_9005274/pg_9005672/pg_9006297/pg_9007980/pg_9008523/pg_9008601/pg_9008823/pg_9009030/pg_9009366/pg_9009712/pg_9009715/pg_9009799/pg_…	894	C
central nervous system neuron differentiation	A5_CG_AG.BP	A5_CG_AG	GO:0021953	5/979	17/27266	0.294117647058824	8.19143183320315	5.72384848039013	0.000254863869780018	0.0190310350240572	0.0166675197495469	pg_4008855/pg_2001153/pg_2010709/pg_13001865/pg_24001842	5	P
chemotaxis to cAMP	A3_CG_BG.BP	A3_CG_BG	GO:0043327	6/1544	18/27266	0.333333333333333	5.88644214162349	5.0808424722243	0.00033578434430249	0.0167436871345411	0.0144108695846501	pg_12010853/pg_7000498/pg_16000546/pg_18008998/pg_20007109/pg_6008187	6	P
chromatin organization	IR_CG_BG.BP	IR_CG_BG	GO:0006325	62/1420	814/27266	0.0761670761670762	1.46251513997993	3.14021332517234	0.00184809862752912	0.0438418523494339	0.0388743450285606	pg_9006758/pg_9009333/pg_9010489/pg_9010076/pg_9010904/pg_4001650/pg_4006232/pg_4007238/pg_4010318/pg_4004045/pg_4010449/pg_10007807/pg_10010296/pg_5001653/pg_5001071/pg_5009311/pg_12000141/pg_12001363/pg_12010576/pg_11000704/pg_11005833/pg_11006239/pg_8012271/pg_8002224/pg_8006663/pg_15002082/pg_7008754/pg_7007121/pg_2001153/pg_2006416/pg_2006559/pg_2005405/pg_17010197/pg_3011342/pg_3013438/pg_3…	62	P
chromatin remodeling	A5_CG_AG.BP	A5_CG_AG	GO:0006338	17/979	207/27266	0.0821256038647343	2.2872693717833	3.58775122899258	0.0013655563827594	0.0466355472559478	0.0408437535812871	pg_4001201/pg_4008487/pg_10007807/pg_11006239/pg_8011089/pg_2006559/pg_17010197/pg_19008122/pg_18008507/pg_18000312/pg_20006724/pg_20000290/pg_23001302/pg_23007961/pg_6002387/pg_13001865/pg_24001842	17	P
chromosome organization	A3_CG_AG.BP	A3_CG_AG	GO:0051276	102/1523	1279/27266	0.0797498045347928	1.42774666477062	3.81124576948258	0.000182710031054853	0.0116246801478663	0.00994720146433325	pg_9005582/pg_9006758/pg_9008696/pg_9010489/pg_9003534/pg_9006500/pg_9007289/pg_1003117/pg_4000341/pg_4001650/pg_4006232/pg_4007238/pg_4010318/pg_4010435/pg_4010449/pg_10001598/pg_10004713/pg_10000784/pg_10004872/pg_5001432/pg_5001071/pg_5002818/pg_5003861/pg_5009311/pg_5011448/pg_12001536/pg_12008833/pg_12010332/pg_12000865/pg_12003078/pg_11000325/pg_11011844/pg_11006012/pg_11006239/pg_14004321/…	102	P
chromosome organization	A3_CG_BG.BP	A3_CG_BG	GO:0051276	102/1544	1279/27266	0.0797498045347928	1.40832783059952	3.6647150561701	0.00029812867816935	0.0151223201926591	0.0130153999153607	pg_9005582/pg_9006758/pg_9008696/pg_9003534/pg_9006500/pg_9007289/pg_1003117/pg_4000341/pg_4001650/pg_4006232/pg_4007238/pg_4010318/pg_4010435/pg_4010449/pg_10001598/pg_10004713/pg_10000784/pg_10004872/pg_5001432/pg_5001071/pg_5002818/pg_5009311/pg_5011448/pg_12001536/pg_12008833/pg_12010332/pg_12000865/pg_12003078/pg_11000325/pg_11011844/pg_11006012/pg_11006239/pg_14004321/pg_8003278/pg_8010177/…	102	P
chromosome organization	A5_CG_AG.BP	A5_CG_AG	GO:0051276	67/979	1279/27266	0.0523846755277561	1.45895869554627	3.24454936250928	0.00133056615850795	0.0457433383600544	0.0400623505007807	pg_9000381/pg_9006758/pg_9010487/pg_1000798/pg_1000172/pg_4001201/pg_4001650/pg_4000037/pg_4004045/pg_4008487/pg_4008981/pg_4010449/pg_10000997/pg_10001598/pg_10004713/pg_10007807/pg_10010296/pg_5001653/pg_5002778/pg_5012753/pg_12001363/pg_12009393/pg_12010332/pg_11000325/pg_11001143/pg_11006239/pg_8011089/pg_8011542/pg_15002082/pg_2001153/pg_2006559/pg_2006419/pg_17010289/pg_17007778/pg_17010197…	67	P
chromosome organization	ES_CG_AG.BP	ES_CG_AG	GO:0051276	55/683	1279/27266	0.0430023455824863	1.71669393067653	4.20825485275254	7.49283698042601e-05	0.0308530786383287	0.027670191872483	pg_9003533/pg_9010487/pg_9001173/pg_9003534/pg_1004122/pg_1000798/pg_1002734/pg_4008487/pg_4010449/pg_10004713/pg_10004872/pg_5001071/pg_12000865/pg_11000704/pg_11000397/pg_11000563/pg_11001165/pg_8011089/pg_7005705/pg_7000084/pg_16000627/pg_16003430/pg_2000019/pg_2001153/pg_2001301/pg_2006419/pg_17005626/pg_3010672/pg_3013438/pg_3002507/pg_19011209/pg_18008507/pg_18000153/pg_20008631/pg_20000290…	55	P
chromosome organization	ES_CG_BG.BP	ES_CG_BG	GO:0051276	57/706	1279/27266	0.0445660672400313	1.72115919173753	4.30704499235505	5.20221675816256e-05	0.0386611408744114	0.0353111870830368	pg_9003533/pg_9010487/pg_9001173/pg_9003534/pg_1004122/pg_1002512/pg_1000798/pg_1002734/pg_4008487/pg_4010449/pg_10004713/pg_10004872/pg_5001071/pg_12000865/pg_11000704/pg_11000397/pg_11000563/pg_11001165/pg_11006239/pg_8002224/pg_8011089/pg_7000572/pg_7000084/pg_16000627/pg_16003430/pg_2000019/pg_2001153/pg_2001301/pg_2006419/pg_2009130/pg_17005626/pg_3010672/pg_3013438/pg_3002507/pg_18008507/pg…	57	P
chromosome organization	IR_CG_BG.BP	IR_CG_BG	GO:0051276	96/1420	1279/27266	0.0750586395621579	1.44123159598718	3.78855901179852	0.000204017788776916	0.0101571713412507	0.00900631159666516	pg_9006758/pg_9009333/pg_9010489/pg_9010076/pg_9010904/pg_4001650/pg_4002053/pg_4006232/pg_4007238/pg_4010318/pg_4001091/pg_4004045/pg_4008981/pg_4010449/pg_10004713/pg_10007807/pg_10010296/pg_10004872/pg_5001653/pg_5001071/pg_5009311/pg_12000141/pg_12001363/pg_12010576/pg_12003078/pg_11000704/pg_11005833/pg_11001143/pg_11006239/pg_11009109/pg_8003278/pg_8010177/pg_8012271/pg_8002224/pg_8006663/p…	96	P
chromosome segregation	A3_CG_AG.BP	A3_CG_AG	GO:0007059	32/1523	290/27266	0.110344827586207	1.97548395861163	4.06212682775091	0.00019687956671589	0.0121347541276867	0.0103836701305201	pg_1003117/pg_4000341/pg_10004872/pg_5002818/pg_5011448/pg_12001536/pg_12003078/pg_11000325/pg_11011844/pg_11006012/pg_8003278/pg_8011760/pg_7008754/pg_7008287/pg_2006416/pg_2010550/pg_2001301/pg_17000319/pg_19001385/pg_18010650/pg_18008101/pg_18000153/pg_20000290/pg_21002747/pg_6008317/pg_6013156/pg_6010941/pg_22001448/pg_22000045/pg_13004656/pg_13010562/pg_24004766	32	P
chromosome segregation	A3_CG_BG.BP	A3_CG_BG	GO:0007059	34/1544	290/27266	0.117241379310345	2.07040378774343	4.48985061751161	4.96904113877781e-05	0.00569285846784304	0.00489969982625369	pg_1003117/pg_4000341/pg_10004872/pg_5002818/pg_5011448/pg_12001536/pg_12003078/pg_11000054/pg_11000325/pg_11011844/pg_11006012/pg_8003278/pg_8011760/pg_7008754/pg_7008287/pg_2006416/pg_2010550/pg_2001301/pg_19001385/pg_18010650/pg_18008101/pg_20000290/pg_23003940/pg_21002747/pg_21000157/pg_6008317/pg_6006768/pg_6013156/pg_6010941/pg_22001448/pg_22000045/pg_13004656/pg_13010562/pg_24004766	34	P
ciliary membrane	A5_CG_AG.CC	A5_CG_AG	GO:0060170	3/979	6/27266	0.5	13.9254341164454	6.11056575863988	0.000850814213159013	0.0326961429208755	0.0286355212514091	pg_12004006/pg_12009103/pg_15005433	3	C
ciliary membrane	A5_CG_BG.CC	A5_CG_BG	GO:0060170	3/964	6/27266	0.5	14.1421161825726	6.16346427340806	0.00081329350832846	0.0369132675221512	0.0328402442718121	pg_12004006/pg_12009103/pg_15005433	3	C
ciliary pocket	A5_CG_AG.CC	A5_CG_AG	GO:0020016	3/979	6/27266	0.5	13.9254341164454	6.11056575863988	0.000850814213159013	0.0326961429208755	0.0286355212514091	pg_12004006/pg_12009103/pg_15005433	3	C
ciliary pocket	A5_CG_BG.CC	A5_CG_BG	GO:0020016	3/964	6/27266	0.5	14.1421161825726	6.16346427340806	0.00081329350832846	0.0369132675221512	0.0328402442718121	pg_12004006/pg_12009103/pg_15005433	3	C
ciliary pocket membrane	A5_CG_AG.CC	A5_CG_AG	GO:0020018	3/979	6/27266	0.5	13.9254341164454	6.11056575863988	0.000850814213159013	0.0326961429208755	0.0286355212514091	pg_12004006/pg_12009103/pg_15005433	3	C
ciliary pocket membrane	A5_CG_BG.CC	A5_CG_BG	GO:0020018	3/964	6/27266	0.5	14.1421161825726	6.16346427340806	0.00081329350832846	0.0369132675221512	0.0328402442718121	pg_12004006/pg_12009103/pg_15005433	3	C
citrate (Si)-synthase activity	A3_CG_AG.MF	A3_CG_AG	GO:0004108	7/1523	20/27266	0.35	6.26598818122127	5.73015838221367	6.80841751146904e-05	0.00572599627548489	0.00489971662116868	pg_5009597/pg_14007059/pg_16007925/pg_16005549/pg_3005886/pg_20006219/pg_13004469	7	F
citrate (Si)-synthase activity	A3_CG_BG.MF	A3_CG_BG	GO:0004108	7/1544	20/27266	0.35	6.18076424870466	5.67847193733407	7.42677498245865e-05	0.00672294523027488	0.00578626954503783	pg_5009597/pg_14007059/pg_16007925/pg_16005549/pg_3005886/pg_20006219/pg_13004469	7	F
citrate metabolic process	A3_CG_AG.BP	A3_CG_AG	GO:0006101	14/1523	83/27266	0.168674698795181	3.0197533403476	4.48241242205982	0.000190761962350337	0.0118814582234415	0.0101669256388379	pg_4008370/pg_4000749/pg_12000227/pg_11004049/pg_8008993/pg_16007925/pg_16005046/pg_3002531/pg_20006219/pg_20004912/pg_23000670/pg_22010005/pg_13000003/pg_24000010	14	P
citrate metabolic process	A3_CG_BG.BP	A3_CG_BG	GO:0006101	14/1544	83/27266	0.168674698795181	2.9786815656408	4.42323785145118	0.000219707127757244	0.0120212746729795	0.0103464081812774	pg_4008370/pg_12000227/pg_11010062/pg_11004049/pg_8008993/pg_16007925/pg_16005046/pg_3002531/pg_20006219/pg_20004912/pg_23000670/pg_22010005/pg_13000003/pg_24000010	14	P
citrate synthase activity	A3_CG_AG.MF	A3_CG_AG	GO:0036440	7/1523	20/27266	0.35	6.26598818122127	5.73015838221367	6.80841751146904e-05	0.00572599627548489	0.00489971662116868	pg_5009597/pg_14007059/pg_16007925/pg_16005549/pg_3005886/pg_20006219/pg_13004469	7	F
citrate synthase activity	A3_CG_BG.MF	A3_CG_BG	GO:0036440	7/1544	20/27266	0.35	6.18076424870466	5.67847193733407	7.42677498245865e-05	0.00672294523027488	0.00578626954503783	pg_5009597/pg_14007059/pg_16007925/pg_16005549/pg_3005886/pg_20006219/pg_13004469	7	F
cognition	A3_CG_BG.BP	A3_CG_BG	GO:0050890	8/1544	31/27266	0.258064516129032	4.55724552899883	4.85517660006252	0.00025371224088282	0.0132169555585138	0.0113755005889316	pg_9008696/pg_5000603/pg_5003550/pg_12000499/pg_11005730/pg_7008287/pg_2001153/pg_6006768	8	P
copper ion binding	A5_CG_AG.MF	A5_CG_AG	GO:0005507	22/979	298/27266	0.0738255033557047	2.05610436618656	3.53764447125496	0.00121586372215455	0.0438301984840573	0.0383868085963852	pg_1005618/pg_4008370/pg_4004045/pg_11002584/pg_11005333/pg_11007145/pg_11002844/pg_11008509/pg_14009710/pg_14001548/pg_7006413/pg_16007488/pg_3006043/pg_18004664/pg_20007441/pg_20004912/pg_23000670/pg_21007715/pg_21008290/pg_6002385/pg_13009365/pg_24003992	22	F
copper ion binding	IR_CG_AG.MF	IR_CG_AG	GO:0005507	34/1429	298/27266	0.114093959731544	2.17696704411495	4.80447444323518	1.84107450370369e-05	0.00219492258846338	0.0019560972400811	pg_9005199/pg_9009002/pg_1005618/pg_4008370/pg_4003872/pg_4004045/pg_5000888/pg_11002584/pg_11008509/pg_8009597/pg_8008993/pg_7007849/pg_7006413/pg_7000651/pg_16002505/pg_16006175/pg_2008047/pg_3006043/pg_19005969/pg_19004865/pg_18007574/pg_18004664/pg_20005486/pg_20004912/pg_23007661/pg_21008290/pg_6002385/pg_6005178/pg_6001141/pg_22006122/pg_13011746/pg_13006212/pg_13009440/pg_24003992	34	F
copper ion binding	IR_CG_BG.MF	IR_CG_BG	GO:0005507	35/1420	298/27266	0.11744966442953	2.25519897910956	5.10677346194088	6.4771009801963e-06	0.000768432235437757	0.000681364911623338	pg_9005199/pg_9009002/pg_1005618/pg_4008370/pg_4003872/pg_4004045/pg_5000888/pg_11002584/pg_11005333/pg_11008509/pg_8009597/pg_8008993/pg_7007851/pg_7006413/pg_16005046/pg_16002505/pg_16006175/pg_3006043/pg_19005969/pg_19004865/pg_18007574/pg_18004664/pg_20005486/pg_20004912/pg_23007661/pg_21008290/pg_6002385/pg_6005178/pg_6001141/pg_22006122/pg_13011746/pg_13006212/pg_13009440/pg_13009365/pg_240…	35	F
covalent chromatin modification	IR_CG_BG.BP	IR_CG_BG	GO:0016569	39/1420	455/27266	0.0857142857142857	1.64583501006036	3.25627465694825	0.00167471963702401	0.0420641292614679	0.0372980471081165	pg_9006758/pg_9010489/pg_4001650/pg_4006232/pg_4007238/pg_4010318/pg_4004045/pg_10010296/pg_5001653/pg_5001071/pg_5009311/pg_12000141/pg_12001363/pg_12010576/pg_11000704/pg_8002224/pg_8006663/pg_15002082/pg_7007121/pg_2001153/pg_2005405/pg_3011342/pg_3013438/pg_3002507/pg_19000112/pg_19000101/pg_19004610/pg_19000733/pg_18007301/pg_21000993/pg_21000008/pg_6006548/pg_6003979/pg_6003521/pg_6002387/p…	39	P
cyclin-dependent protein kinase holoenzyme complex	A5_CG_AG.CC	A5_CG_AG	GO:0000307	5/979	23/27266	0.217391304347826	6.05453657236754	4.67995180233712	0.00115875731640729	0.0420637009053864	0.0368396970891652	pg_9009715/pg_1001389/pg_11000201/pg_18005554/pg_21000328	5	C
cyclin-dependent protein kinase holoenzyme complex	A5_CG_BG.CC	A5_CG_BG	GO:0000307	5/964	23/27266	0.217391304347826	6.14874616633592	4.72916879920376	0.00108150982475956	0.0461749703147343	0.0410800074382355	pg_9009715/pg_1001389/pg_11000201/pg_18005554/pg_21000328	5	C
cytoplasm	A3_CG_AG.CC	A3_CG_AG	GO:0005737	984/1523	15749/27266	0.0624801574703156	1.11857122362812	5.56876939721541	1.14974800146603e-08	9.71865560667784e-06	8.31622238654376e-06	pg_9001186/pg_9001286/pg_9001399/pg_9002917/pg_9004611/pg_9005326/pg_9005582/pg_9005610/pg_9008696/pg_9008728/pg_9008910/pg_9009767/pg_9011290/pg_9000059/pg_9000160/pg_9001567/pg_9002432/pg_9002576/pg_9002790/pg_9002821/pg_9002839/pg_9003390/pg_9003534/pg_9005274/pg_9006297/pg_9007066/pg_9007273/pg_9007289/pg_9007980/pg_9008823/pg_9009059/pg_9009149/pg_9009250/pg_9010563/pg_9010574/pg_9010981/pg_…	984	C
cytoplasm	A3_CG_BG.CC	A3_CG_BG	GO:0005737	996/1544	15749/27266	0.0632421106101975	1.11681307506324	5.52614526382905	1.4770738407518e-08	1.24158606842623e-05	1.06860184178299e-05	pg_9001186/pg_9001286/pg_9001399/pg_9002705/pg_9002917/pg_9004611/pg_9005326/pg_9005582/pg_9007719/pg_9008696/pg_9008728/pg_9008910/pg_9009767/pg_9011290/pg_9000059/pg_9000160/pg_9001567/pg_9002432/pg_9002576/pg_9002790/pg_9002821/pg_9002839/pg_9003390/pg_9003534/pg_9005274/pg_9006297/pg_9007066/pg_9007273/pg_9007289/pg_9007980/pg_9008823/pg_9009149/pg_9009250/pg_9010563/pg_9010574/pg_9010981/pg_…	996	C
cytoplasm	A5_CG_AG.CC	A5_CG_AG	GO:0005737	656/979	15749/27266	0.0416534383135437	1.16008442191735	5.96526119541452	9.55180939783684e-10	2.47917212920855e-06	2.17127709417144e-06	pg_9001528/pg_9003250/pg_9003867/pg_9005466/pg_9007719/pg_9009027/pg_9010221/pg_9010487/pg_9011443/pg_9001110/pg_9001567/pg_9002432/pg_9002576/pg_9002839/pg_9005274/pg_9005672/pg_9006297/pg_9007980/pg_9008523/pg_9008601/pg_9008823/pg_9009030/pg_9009366/pg_9009712/pg_9010295/pg_9010698/pg_9010911/pg_9011439/pg_1005618/pg_1004560/pg_1002599/pg_1002404/pg_1001087/pg_1000938/pg_1000798/pg_1000489/pg_…	656	C
cytoplasm	A5_CG_BG.CC	A5_CG_BG	GO:0005737	629/964	15749/27266	0.0399390437488094	1.12964519383303	4.79247781003404	7.79770030233483e-07	0.000718211948848329	0.000638964183405316	pg_9001528/pg_9003250/pg_9003867/pg_9005466/pg_9009027/pg_9010487/pg_9011443/pg_9001110/pg_9001567/pg_9002432/pg_9002576/pg_9002839/pg_9005274/pg_9005385/pg_9005672/pg_9007980/pg_9008601/pg_9008823/pg_9009002/pg_9009030/pg_9009712/pg_9010295/pg_9010911/pg_9011439/pg_1005618/pg_1004560/pg_1002599/pg_1001087/pg_1000986/pg_1000938/pg_1000798/pg_1000328/pg_1000149/pg_1000066/pg_1006154/pg_1004577/pg_…	629	C
cytoplasm	ES_CG_AG.CC	ES_CG_AG	GO:0005737	442/683	15749/27266	0.0280652739856499	1.12039203586051	3.7261958159392	0.000100608301043099	0.0308530786383287	0.027670191872483	pg_9001186/pg_9001286/pg_9004493/pg_9006394/pg_9010221/pg_9010487/pg_9000160/pg_9001173/pg_9001567/pg_9002790/pg_9003390/pg_9003534/pg_9005274/pg_9007980/pg_9008823/pg_9009366/pg_9009370/pg_1005618/pg_1004122/pg_1002599/pg_1002524/pg_1002484/pg_1000798/pg_1000223/pg_1006537/pg_1004577/pg_1001985/pg_1001685/pg_1000734/pg_1000458/pg_1000071/pg_4000803/pg_4001212/pg_4003014/pg_4007371/pg_4008370/pg_…	442	C
cytoplasm	ES_CG_BG.CC	ES_CG_BG	GO:0005737	460/706	15749/27266	0.0292082036954727	1.12803241070929	4.03058233466463	2.81249561079359e-05	0.0307616557707263	0.0280961854031326	pg_9001186/pg_9001286/pg_9004493/pg_9006394/pg_9010221/pg_9010487/pg_9000160/pg_9001173/pg_9001567/pg_9002790/pg_9003390/pg_9003534/pg_9005274/pg_9007980/pg_9008823/pg_9009366/pg_9009370/pg_9009612/pg_1005618/pg_1004122/pg_1002524/pg_1002512/pg_1002484/pg_1000798/pg_1000223/pg_1006537/pg_1004577/pg_1001985/pg_1001685/pg_1000734/pg_1000458/pg_4000803/pg_4001212/pg_4001397/pg_4003014/pg_4005399/pg_…	460	C
cytoplasm	IR_CG_AG.CC	IR_CG_AG	GO:0005737	904/1429	15749/27266	0.0574004698711029	1.09522827956997	4.32434733098153	7.67479685706239e-06	0.00148917523843759	0.00132714091568222	pg_9000805/pg_9001186/pg_9001286/pg_9001528/pg_9004042/pg_9004611/pg_9005199/pg_9005298/pg_9005326/pg_9005466/pg_9005610/pg_9006394/pg_9007719/pg_9008714/pg_9009333/pg_9009509/pg_9010100/pg_9010221/pg_9010241/pg_9010591/pg_9001567/pg_9001887/pg_9002576/pg_9002790/pg_9002839/pg_9002855/pg_9003758/pg_9003781/pg_9005144/pg_9005274/pg_9006297/pg_9007066/pg_9007336/pg_9007980/pg_9008823/pg_9009002/pg_…	904	C
cytoplasm	IR_CG_BG.CC	IR_CG_BG	GO:0005737	885/1420	15749/27266	0.0561940440662899	1.0790047926137	3.57569525917706	0.000181631645022974	0.00922835452369182	0.00818273450082694	pg_9001186/pg_9001286/pg_9001528/pg_9004042/pg_9004611/pg_9005199/pg_9005298/pg_9005326/pg_9005466/pg_9005610/pg_9006394/pg_9007719/pg_9009333/pg_9009509/pg_9010100/pg_9010221/pg_9010591/pg_9011046/pg_9001567/pg_9002576/pg_9002790/pg_9002839/pg_9002855/pg_9003758/pg_9003781/pg_9005144/pg_9005385/pg_9006297/pg_9007066/pg_9007336/pg_9007980/pg_9009002/pg_9009149/pg_9009250/pg_9009913/pg_9010076/pg_…	885	C
cytoplasmic part	A3_CG_AG.CC	A3_CG_AG	GO:0044444	835/1523	13530/27266	0.0617147080561715	1.10486751796426	4.18006341732064	1.6185546718723e-05	0.0019544873456058	0.00167244854386805	pg_9001186/pg_9001286/pg_9004611/pg_9005326/pg_9005582/pg_9008696/pg_9008728/pg_9008910/pg_9009767/pg_9011290/pg_9000059/pg_9000160/pg_9002432/pg_9002576/pg_9002790/pg_9002821/pg_9002839/pg_9003390/pg_9005274/pg_9006297/pg_9007273/pg_9007289/pg_9007980/pg_9009059/pg_9009149/pg_9009250/pg_9010563/pg_9010574/pg_9010981/pg_9011353/pg_1007339/pg_1004560/pg_1002524/pg_1002167/pg_1002013/pg_1001812/pg_…	835	C
cytoplasmic part	A3_CG_BG.CC	A3_CG_BG	GO:0044444	841/1544	13530/27266	0.0621581670362158	1.09767136166416	3.9215705426968	4.86419089808646e-05	0.00569285846784304	0.00489969982625369	pg_9001186/pg_9001286/pg_9004611/pg_9005326/pg_9005582/pg_9007719/pg_9008696/pg_9008728/pg_9008910/pg_9009767/pg_9011290/pg_9000059/pg_9000160/pg_9002432/pg_9002576/pg_9002790/pg_9002821/pg_9002839/pg_9003390/pg_9005274/pg_9006297/pg_9007273/pg_9007289/pg_9007980/pg_9009149/pg_9009250/pg_9010563/pg_9010574/pg_9010981/pg_9011353/pg_1007339/pg_1004560/pg_1002167/pg_1001567/pg_1001350/pg_1000556/pg_…	841	C
cytoplasmic part	A5_CG_AG.CC	A5_CG_AG	GO:0044444	563/979	13530/27266	0.0416112342941611	1.15890900333462	5.02563386302014	2.85357927415665e-07	0.00012344108343456	0.00010811060425511	pg_9001528/pg_9003250/pg_9003867/pg_9005466/pg_9007719/pg_9009027/pg_9010221/pg_9010487/pg_9011443/pg_9001110/pg_9002432/pg_9002576/pg_9002839/pg_9005274/pg_9005672/pg_9006297/pg_9007980/pg_9008523/pg_9008601/pg_9009030/pg_9009712/pg_9010295/pg_9010698/pg_9011439/pg_1005618/pg_1004560/pg_1002599/pg_1002404/pg_1001087/pg_1000938/pg_1000798/pg_1000489/pg_1000328/pg_1000149/pg_1000066/pg_1004577/pg_…	563	C
cytoplasmic part	A5_CG_BG.CC	A5_CG_BG	GO:0044444	538/964	13530/27266	0.0397634885439763	1.12467974962662	3.91166415138913	5.17443693020167e-05	0.00620686029865619	0.00552199309493702	pg_9001528/pg_9003250/pg_9003867/pg_9005466/pg_9009027/pg_9010487/pg_9011443/pg_9001110/pg_9002432/pg_9002576/pg_9002839/pg_9005274/pg_9005385/pg_9005672/pg_9007980/pg_9008601/pg_9009002/pg_9009030/pg_9009712/pg_9010295/pg_9011439/pg_1005618/pg_1004560/pg_1002599/pg_1001087/pg_1000938/pg_1000798/pg_1000328/pg_1000149/pg_1000066/pg_1006154/pg_1004577/pg_1003362/pg_1002333/pg_1000993/pg_1000071/pg_…	538	C
cytoskeletal part	IR_CG_AG.CC	IR_CG_AG	GO:0044430	70/1429	852/27266	0.0821596244131455	1.56764473005516	3.95892380931857	0.000140677670014572	0.00899537783149999	0.00801660789413185	pg_9005298/pg_9007066/pg_9009913/pg_1001239/pg_4005310/pg_4001091/pg_4003395/pg_4009439/pg_4010062/pg_10000586/pg_10004513/pg_5007040/pg_5007737/pg_12008125/pg_11000377/pg_11001437/pg_11011810/pg_11005730/pg_14002040/pg_14008071/pg_8006438/pg_8006689/pg_8007823/pg_8008247/pg_15004843/pg_15007823/pg_7010101/pg_7004221/pg_7002631/pg_7002306/pg_16002051/pg_2000111/pg_2007083/pg_2004341/pg_2005398/pg…	70	C
cytoskeletal part	IR_CG_BG.CC	IR_CG_BG	GO:0044430	66/1420	852/27266	0.0774647887323944	1.48743304899821	3.38819139994398	0.000877832678163576	0.0281310058243684	0.0249436182052893	pg_9005298/pg_9005753/pg_9007066/pg_9009913/pg_1001239/pg_4002053/pg_4005310/pg_4001091/pg_4003395/pg_4009439/pg_4010062/pg_10000586/pg_10004513/pg_5007040/pg_5007737/pg_12008125/pg_11001437/pg_11005730/pg_14002040/pg_14008071/pg_8006438/pg_8006689/pg_8007823/pg_8008247/pg_15004843/pg_15007823/pg_7010101/pg_7004221/pg_7002631/pg_7002306/pg_16002051/pg_2007083/pg_2004341/pg_2005398/pg_2007103/pg_2…	66	C
cytoskeleton	IR_CG_AG.CC	IR_CG_AG	GO:0005856	77/1429	980/27266	0.0785714285714286	1.49918024592622	3.74288	0.000268785380866637	0.0140042160938571	0.0124804440004742	pg_9005298/pg_9003953/pg_9007066/pg_9009913/pg_1007549/pg_1001239/pg_4005310/pg_4001091/pg_4003395/pg_4009439/pg_4010062/pg_10000586/pg_10004513/pg_5007040/pg_5007737/pg_12008125/pg_11000377/pg_11001437/pg_11011810/pg_11005730/pg_14002040/pg_14006910/pg_14008071/pg_8006438/pg_8006689/pg_8007823/pg_8008247/pg_15004843/pg_15007823/pg_7010101/pg_7004221/pg_7002631/pg_7002306/pg_16002051/pg_2000111/p…	77	C
cytoskeleton	IR_CG_BG.CC	IR_CG_BG	GO:0005856	72/1420	980/27266	0.073469387755102	1.41071572290888	3.06932140420624	0.00212788419431338	0.0476509328011703	0.0422518370775309	pg_9005298/pg_9005753/pg_9003953/pg_9007066/pg_9009913/pg_1007549/pg_1001239/pg_4002053/pg_4005310/pg_4001091/pg_4003395/pg_4009439/pg_4010062/pg_10000586/pg_10004513/pg_5007040/pg_5007737/pg_12008125/pg_11001437/pg_11005730/pg_14002040/pg_14006910/pg_14008071/pg_8006438/pg_8006689/pg_8007823/pg_8008247/pg_15004843/pg_15007823/pg_7010101/pg_7004221/pg_7002631/pg_7002306/pg_16002051/pg_2001153/pg_…	72	C
cytoskeleton organization	A3_BG_AG.BP	A3_BG_AG	GO:0007010	13/166	693/27266	0.0187590187590188	3.08122533423738	4.34347750820923	0.000340053151374956	0.045101451184228	0.0363362057743823	pg_1004577/pg_5007040/pg_7004092/pg_2001153/pg_2005398/pg_2011526/pg_2011787/pg_3004253/pg_3010832/pg_3004052/pg_20008005/pg_23002797/pg_22001082	13	P
cytoskeleton organization	IR_CG_AG.BP	IR_CG_AG	GO:0007010	62/1429	693/27266	0.0894660894660895	1.70705556009965	4.43402041287751	3.07364374170825e-05	0.00326328176124383	0.00290821028510389	pg_9005298/pg_9007066/pg_9009913/pg_9010076/pg_9010911/pg_1004577/pg_4001091/pg_10000586/pg_10004513/pg_10008976/pg_5012557/pg_5007040/pg_5007737/pg_12008423/pg_12008125/pg_11000205/pg_11000377/pg_11001437/pg_11011810/pg_14002040/pg_14008071/pg_8011968/pg_8006438/pg_8007823/pg_7010101/pg_7002631/pg_7002306/pg_16003093/pg_16000392/pg_2001153/pg_2005398/pg_2007103/pg_2009365/pg_2010832/pg_2011787/p…	62	P
cytoskeleton organization	IR_CG_BG.BP	IR_CG_BG	GO:0007010	63/1420	693/27266	0.0909090909090909	1.74558258642766	4.66006884761797	1.35129320496228e-05	0.00142166243601315	0.00126058077134217	pg_9005298/pg_9007066/pg_9009913/pg_9010076/pg_9010911/pg_4002053/pg_4001091/pg_10000586/pg_10005900/pg_10004513/pg_10008976/pg_5012557/pg_5007040/pg_5007737/pg_12008423/pg_12008125/pg_11000205/pg_11001437/pg_11008874/pg_14002040/pg_14008071/pg_8011968/pg_8006438/pg_8007823/pg_7010101/pg_7002631/pg_7002306/pg_16003093/pg_16000392/pg_2001153/pg_2005398/pg_2007103/pg_2009365/pg_2010832/pg_2011787/p…	63	P
cytosol	A3_CG_AG.CC	A3_CG_AG	GO:0005829	296/1523	4397/27266	0.0673186263361383	1.20519347713798	3.61361034494446	0.00023230967923102	0.0140262895103056	0.0120022508818605	pg_9001286/pg_9008696/pg_9009767/pg_9002839/pg_9005274/pg_9007289/pg_9007980/pg_9009149/pg_9010563/pg_1002167/pg_1001812/pg_1001567/pg_1001350/pg_1006537/pg_1006096/pg_1003362/pg_1003102/pg_1002407/pg_1000734/pg_4000853/pg_4000883/pg_4001465/pg_4008370/pg_4011002/pg_4011069/pg_4000749/pg_4005182/pg_4006132/pg_4008024/pg_4009804/pg_4010762/pg_10000535/pg_10000836/pg_10001427/pg_10003641/pg_1000370…	296	C
cytosol	A3_CG_BG.CC	A3_CG_BG	GO:0005829	303/1544	4397/27266	0.0689106208778713	1.21691514822282	3.84785377336358	9.7814477618641e-05	0.00810620262405751	0.0069768043265127	pg_9001286/pg_9007719/pg_9008696/pg_9009767/pg_9002839/pg_9005274/pg_9007289/pg_9007980/pg_9009149/pg_9010563/pg_1002167/pg_1001567/pg_1001350/pg_1006537/pg_1006096/pg_1003362/pg_1003102/pg_1002407/pg_1000734/pg_4000853/pg_4000883/pg_4000943/pg_4001465/pg_4008370/pg_4011002/pg_4011069/pg_4003872/pg_4005182/pg_4006132/pg_4006557/pg_4008024/pg_4009804/pg_4010762/pg_10000535/pg_10001427/pg_10003641/…	303	C
cytosol	A5_CG_AG.CC	A5_CG_AG	GO:0005829	223/979	4397/27266	0.0507163975437799	1.41249570523871	5.76365080771384	2.23397644753298e-08	1.65665310559196e-05	1.45090891381879e-05	pg_9001528/pg_9005466/pg_9007719/pg_9011443/pg_9002839/pg_9005274/pg_9007980/pg_9008601/pg_1005618/pg_1001087/pg_1000328/pg_1000066/pg_1003362/pg_1000993/pg_1000071/pg_4002242/pg_4008370/pg_4001749/pg_4002296/pg_4004045/pg_4005182/pg_4008487/pg_10000041/pg_10003641/pg_10003703/pg_10004809/pg_10009444/pg_10002510/pg_10008238/pg_10010437/pg_5001711/pg_5002267/pg_5010700/pg_5012128/pg_5012449/pg_500…	223	C
cytosol	A5_CG_BG.CC	A5_CG_BG	GO:0005829	210/964	4397/27266	0.04775983625199	1.35085030627257	4.86321406927983	1.74798914839559e-06	0.00125805276137385	0.00111923876599525	pg_9001528/pg_9005466/pg_9011443/pg_9002839/pg_9005274/pg_9007980/pg_9008601/pg_1005618/pg_1001087/pg_1000328/pg_1000066/pg_1006154/pg_1003362/pg_1000993/pg_1000071/pg_4002242/pg_4008370/pg_4002296/pg_4004045/pg_4005182/pg_4008487/pg_10000041/pg_10003703/pg_10004809/pg_10009444/pg_10002510/pg_10008238/pg_10010437/pg_5001711/pg_5002267/pg_5006848/pg_5010700/pg_5012128/pg_5012569/pg_5000049/pg_5000…	210	C
cytosol	ES_CG_AG.CC	ES_CG_AG	GO:0005829	166/683	4397/27266	0.0377530134182397	1.50713567183268	5.88558874585169	1.61547749804227e-08	3.54193441445768e-05	3.17653891193996e-05	pg_9001286/pg_9006394/pg_9005274/pg_9007980/pg_1005618/pg_1004122/pg_1000223/pg_1006537/pg_1000734/pg_1000071/pg_4001212/pg_4007371/pg_4008370/pg_4011551/pg_4000505/pg_4005182/pg_4008487/pg_10002425/pg_10003703/pg_10005046/pg_10009444/pg_10003328/pg_10003931/pg_10007510/pg_10008565/pg_10010437/pg_5000560/pg_5012449/pg_5012569/pg_5012691/pg_5000275/pg_5001959/pg_5003934/pg_5007737/pg_5009550/pg_50…	166	C
cytosol	ES_CG_BG.CC	ES_CG_BG	GO:0005829	170/706	4397/27266	0.0386627245849443	1.49316975712902	5.82159713333531	2.17638083432914e-08	9.70448214027362e-05	8.86359731370467e-05	pg_9001286/pg_9006394/pg_9005274/pg_9007980/pg_1005618/pg_1004122/pg_1002512/pg_1000223/pg_1006537/pg_1000734/pg_4001212/pg_4007371/pg_4008370/pg_4011551/pg_4000505/pg_4005182/pg_4008487/pg_10002425/pg_10003703/pg_10005046/pg_10009444/pg_10003328/pg_10003931/pg_10010437/pg_5000560/pg_5012449/pg_5012569/pg_5012691/pg_5000275/pg_5001959/pg_5003934/pg_5007737/pg_5009550/pg_5012033/pg_5012360/pg_1200…	170	C
cytosol	IR_CG_AG.CC	IR_CG_AG	GO:0005829	293/1429	4397/27266	0.0666363429611098	1.27145313308441	4.6221850332089	4.24776325283873e-06	0.000956086552948942	0.000852056595222052	pg_9001286/pg_9001528/pg_9005199/pg_9005466/pg_9006394/pg_9007719/pg_9009333/pg_9010241/pg_9002839/pg_9005144/pg_9005274/pg_9007336/pg_9007980/pg_9009149/pg_9010076/pg_9010904/pg_1005820/pg_1005618/pg_1001764/pg_1001087/pg_1006096/pg_1005860/pg_1001898/pg_1001461/pg_1001239/pg_1000257/pg_4000853/pg_4000973/pg_4002242/pg_4008370/pg_4001091/pg_4003872/pg_4004045/pg_4005182/pg_4006132/pg_4006557/pg_…	293	C
cytosol	IR_CG_BG.CC	IR_CG_BG	GO:0005829	299/1420	4397/27266	0.0680009097111667	1.30571324238357	5.18822915617668	3.12662723141149e-07	7.54513265908133e-05	6.69023032917485e-05	pg_9001286/pg_9001528/pg_9005199/pg_9005466/pg_9006394/pg_9007719/pg_9009333/pg_9002839/pg_9005144/pg_9007336/pg_9007980/pg_9009149/pg_9010076/pg_9010904/pg_1005820/pg_1005618/pg_1005532/pg_1003375/pg_1001764/pg_1001567/pg_1001350/pg_1001087/pg_1000328/pg_1006096/pg_1005860/pg_1003362/pg_1001898/pg_1001461/pg_1001239/pg_1000734/pg_1000257/pg_4000853/pg_4002053/pg_4002242/pg_4008370/pg_4001091/pg_…	299	C
detection of redox state	A3_CG_AG.BP	A3_CG_AG	GO:0051776	3/1523	3/27266	1	17.9028233749179	7.12124919327204	0.000173951134019777	0.0112575507607971	0.00963305002702898	pg_9011353/pg_5006384/pg_8007891	3	P
detection of redox state	A3_CG_BG.BP	A3_CG_BG	GO:0051776	3/1544	3/27266	1	17.6593264248705	7.06976984307786	0.000181251283357016	0.0104557112869871	0.00899896722632205	pg_9011353/pg_5006384/pg_8007891	3	P
divalent inorganic anion homeostasis	IR_CG_BG.BP	IR_CG_BG	GO:0072505	8/1420	44/27266	0.181818181818182	3.49116517285531	3.87631534423329	0.00175803929567188	0.0429948557573089	0.0381233175058672	pg_1003362/pg_11003044/pg_11001284/pg_19002318/pg_18008991/pg_21010655/pg_6005893/pg_22002409	8	P
DNA duplex unwinding	ES_BG_AG.BP	ES_BG_AG	GO:0032508	4/51	154/27266	0.025974025974026	13.886427298192	6.94217856287144	0.000198924526523801	0.0357659021126372	0.0322204930236544	pg_11006239/pg_2006419/pg_19011209/pg_23000952	4	P
DNA geometric change	ES_BG_AG.BP	ES_BG_AG	GO:0032392	4/51	158/27266	0.0253164556962025	13.5348721767188	6.84042970645135	0.000219422712347467	0.0357659021126372	0.0322204930236544	pg_11006239/pg_2006419/pg_19011209/pg_23000952	4	P
DNA helicase activity	ES_BG_AG.MF	ES_BG_AG	GO:0003678	4/51	112/27266	0.0357142857142857	19.093837535014	8.30627796982248	5.80895488613895e-05	0.0235266544008888	0.0211944997670261	pg_11006239/pg_2006419/pg_19011209/pg_23000952	4	F
DNA mediated transformation	IR_CG_AG.BP	IR_CG_AG	GO:0009294	13/1429	77/27266	0.168831168831169	3.2213790408332	4.5905977335036	0.000170307506653716	0.00977877897898429	0.00871476865411712	pg_4006232/pg_12001329/pg_11000704/pg_15002082/pg_7000707/pg_16000719/pg_3005892/pg_18003995/pg_20008888/pg_21010147/pg_22001433/pg_22001270/pg_24001041	13	P
DNA topoisomerase activity	A3_CG_AG.MF	A3_CG_AG	GO:0003916	9/1523	41/27266	0.219512195121951	3.92988805790881	4.56648605849348	0.000356398695223521	0.0189982980147529	0.0162567825891431	pg_1003117/pg_11000325/pg_11011844/pg_7008754/pg_2006416/pg_2010550/pg_20000290/pg_21002747/pg_13004656	9	F
DNA topoisomerase activity	A3_CG_BG.MF	A3_CG_BG	GO:0003916	10/1544	41/27266	0.24390243902439	4.30715278655377	5.19201902869047	7.34113164915733e-05	0.00672294523027488	0.00578626954503783	pg_1003117/pg_11000325/pg_11011844/pg_7008754/pg_2006416/pg_2010550/pg_20000290/pg_23003940/pg_21002747/pg_13004656	10	F
DNA topoisomerase activity	IR_CG_BG.MF	IR_CG_BG	GO:0003916	8/1420	41/27266	0.195121951219512	3.74661628306424	4.12530656340835	0.00108823696908785	0.0311179966135071	0.0275921675778983	pg_1000056/pg_10007807/pg_7008754/pg_2006416/pg_18000312/pg_23001302/pg_23003940/pg_21002747	8	F
DNA topoisomerase type I activity	IR_CG_BG.MF	IR_CG_BG	GO:0003917	5/1420	18/27266	0.277777777777778	5.33372456964006	4.31102455633004	0.00184357673113906	0.0438418523494339	0.0388743450285606	pg_10007807/pg_7008754/pg_2006416/pg_18000312/pg_23001302	5	F
DNA topological change	IR_CG_BG.BP	IR_CG_BG	GO:0006265	6/1420	25/27266	0.24	4.60833802816901	4.23074	0.00148592453464621	0.0385372800241267	0.0341708080256217	pg_10007807/pg_7008754/pg_2006416/pg_18000312/pg_23001302/pg_21002747	6	P
DNA-templated transcription, elongation	IR_CG_BG.BP	IR_CG_BG	GO:0006354	10/1420	62/27266	0.161290322580645	3.09700136301681	3.87461385963553	0.00128665808674088	0.0351107760367022	0.0311325445602186	pg_9009333/pg_4010318/pg_11010654/pg_8003151/pg_18003639/pg_23009994/pg_23007961/pg_21001240/pg_6005818/pg_6003979	10	P
drug binding	A3_CG_BG.MF	A3_CG_BG	GO:0008144	49/1544	556/27266	0.0881294964028777	1.55630754463786	3.24705342071334	0.00152024272237578	0.0479462601406287	0.0412661378826729	pg_9005785/pg_9010981/pg_4006434/pg_4008370/pg_10004513/pg_5001686/pg_5000888/pg_5007040/pg_5011448/pg_12000227/pg_12002004/pg_12000191/pg_12010853/pg_11005333/pg_11010062/pg_14004321/pg_8008993/pg_8011285/pg_16008469/pg_16008065/pg_16007925/pg_16005046/pg_16006175/pg_2006559/pg_2001126/pg_2004341/pg_17011008/pg_3002531/pg_3004370/pg_3006043/pg_3007613/pg_3010019/pg_19004701/pg_18008507/pg_180046…	49	F
drug binding	IR_CG_AG.MF	IR_CG_AG	GO:0008144	46/1429	556/27266	0.0827338129496403	1.57860052056326	3.24173189968369	0.00159677828240342	0.0470422586130053	0.0419236800075496	pg_9005298/pg_9009002/pg_9010904/pg_1007635/pg_4006434/pg_4008370/pg_10004513/pg_10005516/pg_5001686/pg_5000888/pg_5007040/pg_11008509/pg_14000799/pg_14002040/pg_14006469/pg_8008993/pg_7007849/pg_16006175/pg_2006559/pg_2001223/pg_2004341/pg_2008047/pg_3006043/pg_3007613/pg_19011209/pg_19004865/pg_19000292/pg_18004664/pg_20006306/pg_20006219/pg_20003071/pg_20004912/pg_23007661/pg_21001849/pg_21002…	46	F
drug binding	IR_CG_BG.MF	IR_CG_BG	GO:0008144	47/1420	556/27266	0.0845323741007194	1.62314064241564	3.47965977465029	0.000806014610244638	0.0269122003995455	0.0238629097026099	pg_9005298/pg_9009002/pg_9010904/pg_4003180/pg_4006434/pg_4008370/pg_10004513/pg_5001686/pg_5000888/pg_5007040/pg_12000302/pg_11002154/pg_11005333/pg_11008509/pg_14000799/pg_14002040/pg_14006469/pg_8008993/pg_7007851/pg_16005046/pg_16006175/pg_2006559/pg_2004341/pg_3006043/pg_3007613/pg_19011209/pg_19004865/pg_18008052/pg_18004664/pg_20006306/pg_20006219/pg_20003071/pg_20004912/pg_23007661/pg_230…	47	F
ear development	A3_CG_BG.BP	A3_CG_BG	GO:0043583	4/1544	10/27266	0.4	7.06373056994819	4.69875572432912	0.00163243152636307	0.0479462601406287	0.0412661378826729	pg_5002252/pg_12001814/pg_7008287/pg_6006768	4	P
ear morphogenesis	A3_CG_BG.BP	A3_CG_BG	GO:0042471	4/1544	10/27266	0.4	7.06373056994819	4.69875572432912	0.00163243152636307	0.0479462601406287	0.0412661378826729	pg_5002252/pg_12001814/pg_7008287/pg_6006768	4	P
early endosome	A5_CG_AG.CC	A5_CG_AG	GO:0005769	15/979	154/27266	0.0974025974025974	2.71274690580104	4.11335657101544	0.000451805745380521	0.0254926480898944	0.0223266477608521	pg_5001914/pg_5011467/pg_12004006/pg_12009103/pg_11007799/pg_11011364/pg_14000008/pg_8006604/pg_15005433/pg_7010712/pg_16009339/pg_2012885/pg_17011006/pg_6013653/pg_24002937	15	C
early endosome	A5_CG_BG.CC	A5_CG_BG	GO:0005769	14/964	154/27266	0.0909090909090909	2.57129385137684	3.74355204075839	0.00117189141484493	0.0479999101462501	0.042703582750618	pg_10010294/pg_5001914/pg_5011467/pg_12004006/pg_12009103/pg_11007799/pg_11011364/pg_14000008/pg_8006604/pg_15005433/pg_7010712/pg_2012885/pg_17011006/pg_24002937	14	C
embryonic appendage morphogenesis	A3_CG_BG.BP	A3_CG_BG	GO:0035113	4/1544	10/27266	0.4	7.06373056994819	4.69875572432912	0.00163243152636307	0.0479462601406287	0.0412661378826729	pg_5002252/pg_12001814/pg_7008287/pg_6006768	4	P
endosome transport via multivesicular body sorting pathway	ES_CG_AG.BP	ES_CG_AG	GO:0032509	6/683	38/27266	0.157894736842105	6.30330584880943	5.24374674689401	0.000336916045272154	0.044614298473859	0.0400117671723789	pg_12001386/pg_14000008/pg_2003563/pg_17001701/pg_6013653/pg_24004723	6	P
enzyme-directed rRNA pseudouridine synthesis	A3_CG_AG.BP	A3_CG_AG	GO:0000455	5/1523	14/27266	0.357142857142857	6.39386549104212	4.91007430151662	0.000707134952659772	0.0282710642897829	0.0241914589067817	pg_10006948/pg_10006950/pg_11000533/pg_3012914/pg_21000492	5	P
enzyme-directed rRNA pseudouridine synthesis	A3_CG_BG.BP	A3_CG_BG	GO:0000455	5/1544	14/27266	0.357142857142857	6.3069022945966	4.86608792245313	0.000752796629581209	0.0294666772275803	0.0253612265451159	pg_10006948/pg_10006950/pg_11000533/pg_3012914/pg_21000492	5	P
enzyme-directed rRNA pseudouridine synthesis	IR_CG_AG.BP	IR_CG_AG	GO:0000455	6/1429	14/27266	0.428571428571429	8.17734679596121	6.31722843499879	4.27760880955844e-05	0.00415001806403196	0.00369846249886324	pg_10002698/pg_10006948/pg_10006950/pg_11000533/pg_3012914/pg_21000492	6	P
enzyme-directed rRNA pseudouridine synthesis	IR_CG_BG.BP	IR_CG_BG	GO:0000455	5/1420	14/27266	0.357142857142857	6.85764587525151	5.13852168613412	0.0005128303696129	0.019787588091348	0.0175455526061054	pg_10002698/pg_10006948/pg_10006950/pg_3012914/pg_21000492	5	P
ESCRT II complex	A3_CG_AG.CC	A3_CG_AG	GO:0000814	4/1523	6/27266	0.666666666666667	11.9352155832786	6.51573140331558	0.000132806877309828	0.00933762332936785	0.0079901742907162	pg_12001418/pg_11000494/pg_2001963/pg_17001412	4	C
establishment of localization in cell	A3_CG_AG.BP	A3_CG_AG	GO:0051649	113/1523	1342/27266	0.0842026825633383	1.50746575362573	4.63719239585333	8.23135956965449e-06	0.00118792572130843	0.00101650422413448	pg_9005582/pg_9005610/pg_9008696/pg_9002839/pg_9007289/pg_9011427/pg_1001742/pg_4000343/pg_4001186/pg_4003562/pg_4009804/pg_10001140/pg_10001943/pg_10003756/pg_5001227/pg_5002059/pg_5002775/pg_5007712/pg_5012557/pg_5013149/pg_5002084/pg_5004942/pg_5013069/pg_12001418/pg_12001753/pg_12002004/pg_12007032/pg_12009512/pg_12003548/pg_11000494/pg_11002042/pg_11005333/pg_11011364/pg_11012152/pg_11004734…	113	P
establishment of localization in cell	A3_CG_BG.BP	A3_CG_BG	GO:0051649	110/1544	1342/27266	0.0819672131147541	1.44748577253037	4.11887408243315	5.95132225566554e-05	0.00636683275497019	0.00547977251138889	pg_9005582/pg_9008696/pg_9002839/pg_9007289/pg_9011427/pg_1001742/pg_4000343/pg_4001186/pg_4003562/pg_4009804/pg_10001943/pg_10003756/pg_5001227/pg_5002059/pg_5002775/pg_5007712/pg_5012557/pg_5013149/pg_5002084/pg_5013069/pg_12001753/pg_12002004/pg_12009512/pg_12003548/pg_11000040/pg_11000494/pg_11001723/pg_11002042/pg_11005333/pg_11011364/pg_11004734/pg_11005730/pg_11006012/pg_11011332/pg_800327…	110	P
establishment of localization in cell	A5_CG_AG.BP	A5_CG_AG	GO:0051649	78/979	1342/27266	0.0581222056631893	1.61875389133046	4.48607757279667	2.05222104832728e-05	0.00368808453652832	0.00323005142772731	pg_9001528/pg_9010487/pg_9002839/pg_1000798/pg_4005129/pg_4001411/pg_10001381/pg_5012128/pg_5004942/pg_5011360/pg_12004006/pg_12008423/pg_12009103/pg_11001019/pg_11005333/pg_11011364/pg_11002399/pg_11004734/pg_11005730/pg_11008509/pg_14000008/pg_14002188/pg_8005216/pg_8011542/pg_15005433/pg_15006407/pg_15008704/pg_7000090/pg_7001952/pg_7000904/pg_16001465/pg_16000887/pg_2001153/pg_2007083/pg_2012…	78	P
establishment of localization in cell	A5_CG_BG.BP	A5_CG_BG	GO:0051649	80/964	1342/27266	0.0596125186289121	1.6860943287717	4.93464553873643	3.66291615135494e-06	0.00217158032437788	0.00193196736825412	pg_9001528/pg_9010487/pg_9002839/pg_9005385/pg_1000798/pg_4005129/pg_4001411/pg_4002111/pg_10010294/pg_10001381/pg_5006848/pg_5012128/pg_5002451/pg_5007300/pg_5011360/pg_12004006/pg_12008423/pg_12009103/pg_11005333/pg_11011364/pg_11002399/pg_11004734/pg_11005730/pg_11008509/pg_14001759/pg_14000008/pg_14002188/pg_8005216/pg_8007823/pg_8011542/pg_15005433/pg_15006407/pg_15008704/pg_7005018/pg_70000…	80	P
establishment of localization in cell	IR_CG_AG.BP	IR_CG_AG	GO:0051649	110/1429	1342/27266	0.0819672131147541	1.56397343092154	4.98289480702172	2.09578081569169e-06	0.000536043574995325	0.000477717694064843	pg_9001528/pg_9005610/pg_9008714/pg_9010591/pg_9002839/pg_1000715/pg_1007635/pg_4001091/pg_4006929/pg_10011062/pg_10000009/pg_10004326/pg_5007019/pg_5010216/pg_5012557/pg_5012576/pg_5000048/pg_5002084/pg_5002451/pg_5003710/pg_5004942/pg_12000648/pg_12001418/pg_12001455/pg_12001666/pg_12001753/pg_12004006/pg_12008423/pg_12011008/pg_11000519/pg_11001437/pg_11011810/pg_11004734/pg_11005730/pg_110085…	110	P
establishment of localization in cell	IR_CG_BG.BP	IR_CG_BG	GO:0051649	108/1420	1342/27266	0.0804769001490313	1.54526983060809	4.80161100967298	4.4678651003227e-06	0.000593162280938081	0.000525953944266059	pg_9001528/pg_9005610/pg_9010591/pg_9002839/pg_9005385/pg_1000715/pg_4002053/pg_4001091/pg_4006929/pg_10011062/pg_10000009/pg_10004326/pg_5007019/pg_5010216/pg_5012557/pg_5012576/pg_5000048/pg_5002084/pg_5002451/pg_5003710/pg_5004942/pg_5008308/pg_12001455/pg_12001666/pg_12001753/pg_12008423/pg_12011008/pg_11001437/pg_11005333/pg_11004734/pg_11005730/pg_11008509/pg_11012041/pg_14006469/pg_8003278…	108	P
establishment of organelle localization	IR_CG_AG.BP	IR_CG_AG	GO:0051656	24/1429	225/27266	0.106666666666667	2.0352507581059	3.66710432209835	0.000786258865605383	0.0305122664604241	0.0271922848329876	pg_9005298/pg_10004513/pg_5002084/pg_11011810/pg_11012041/pg_14002040/pg_8003278/pg_8006689/pg_7002306/pg_2001153/pg_2007083/pg_2004341/pg_2009365/pg_3003111/pg_3003116/pg_18010650/pg_23002482/pg_23001303/pg_21009770/pg_6004186/pg_6003969/pg_22008114/pg_22007186/pg_24006809	24	P
establishment of organelle localization	IR_CG_BG.BP	IR_CG_BG	GO:0051656	24/1420	225/27266	0.106666666666667	2.04815023474178	3.70044261829795	0.000720460065854553	0.0246459222527913	0.0218534125238543	pg_9005298/pg_10004513/pg_5002084/pg_11012041/pg_14002040/pg_8003278/pg_8006689/pg_7002306/pg_2001153/pg_2007083/pg_2009283/pg_2004341/pg_2009365/pg_3003111/pg_3003116/pg_18010650/pg_23002482/pg_23001303/pg_21009770/pg_6004186/pg_6003969/pg_22008114/pg_22007186/pg_24006809	24	P
establishment of protein localization	A5_CG_AG.BP	A5_CG_AG	GO:0045184	58/979	1008/27266	0.0575396825396825	1.60253011657506	3.76185271341178	0.00030431569294072	0.0207855626586221	0.0182041478921187	pg_9001528/pg_9010487/pg_1000798/pg_4005129/pg_4001411/pg_10001381/pg_5012128/pg_5011360/pg_12004006/pg_12008423/pg_12009103/pg_12000302/pg_11005333/pg_11002399/pg_11004734/pg_11008509/pg_14000008/pg_14002188/pg_8001642/pg_15005433/pg_15006407/pg_15008704/pg_7000090/pg_7000904/pg_16001465/pg_16000887/pg_2001153/pg_2012885/pg_2007411/pg_2009365/pg_17011006/pg_3005305/pg_3007058/pg_3009167/pg_30000…	58	P
establishment of protein localization	A5_CG_BG.BP	A5_CG_BG	GO:0045184	64/964	1008/27266	0.0634920634920635	1.79582427715208	4.92905323607476	5.00270307806226e-06	0.00217158032437788	0.00193196736825412	pg_9001528/pg_9010487/pg_9005385/pg_1000798/pg_4005129/pg_4001411/pg_4002111/pg_10010294/pg_10001381/pg_5006848/pg_5012128/pg_5002451/pg_5007300/pg_5011360/pg_12004006/pg_12008423/pg_12009103/pg_12000302/pg_11005333/pg_11002399/pg_11004734/pg_11008509/pg_14001759/pg_14000008/pg_14002188/pg_8001642/pg_8007823/pg_15005433/pg_15006407/pg_15008704/pg_7005018/pg_7000090/pg_7000904/pg_16000887/pg_20011…	64	P
establishment of protein localization	IR_CG_AG.BP	IR_CG_AG	GO:0045184	85/1429	1008/27266	0.0843253968253968	1.60896869827941	4.63331937105121	1.08996429491736e-05	0.00172743077655115	0.0015394723222601	pg_9001528/pg_9005610/pg_9008714/pg_1007635/pg_4006929/pg_10002276/pg_10011062/pg_10000009/pg_10005516/pg_5007019/pg_5010216/pg_5012576/pg_5000048/pg_5002084/pg_5002451/pg_12000648/pg_12001418/pg_12001455/pg_12001666/pg_12001753/pg_12004006/pg_12008423/pg_12011008/pg_11000519/pg_11004734/pg_11008509/pg_11012041/pg_14000008/pg_14006469/pg_8011045/pg_8011843/pg_8000635/pg_8007823/pg_15003496/pg_150…	85	P
establishment of protein localization	IR_CG_BG.BP	IR_CG_BG	GO:0045184	82/1420	1008/27266	0.0813492063492064	1.56201933825173	4.26187744090931	4.40702283688348e-05	0.00361596520214043	0.00320625775021778	pg_9001528/pg_9005610/pg_9005385/pg_4006929/pg_10002276/pg_10011062/pg_10000009/pg_5007019/pg_5010216/pg_5012576/pg_5000048/pg_5002084/pg_5002451/pg_5008308/pg_12001455/pg_12001666/pg_12001753/pg_12008423/pg_12011008/pg_12000302/pg_11005333/pg_11004734/pg_11008509/pg_11012041/pg_14006469/pg_8011045/pg_8011843/pg_8000635/pg_8007823/pg_15003496/pg_15008307/pg_15003782/pg_15005433/pg_15006407/pg_700…	82	P
establishment of protein localization to organelle	A5_CG_BG.BP	A5_CG_BG	GO:0072594	42/964	609/27266	0.0689655172413793	1.9506367148376	4.54218140350635	3.37073919421666e-05	0.00489777700262679	0.00435735452188313	pg_9001528/pg_9010487/pg_9005385/pg_1000798/pg_4002111/pg_10010294/pg_5006848/pg_5012128/pg_5002451/pg_5007300/pg_5011360/pg_12008423/pg_11005333/pg_11002399/pg_11004734/pg_11008509/pg_14001759/pg_14000008/pg_14002188/pg_8007823/pg_15006407/pg_7005018/pg_7000090/pg_7000904/pg_16000887/pg_2012885/pg_2009365/pg_17011006/pg_17010561/pg_3005305/pg_3007058/pg_3000011/pg_20007179/pg_20001723/pg_2300303…	42	P
establishment of protein localization to organelle	IR_CG_AG.BP	IR_CG_AG	GO:0072594	50/1429	609/27266	0.0821018062397373	1.56654153179334	3.32531342420504	0.00121102123899117	0.0398503889579141	0.0355143439984853	pg_9001528/pg_9008714/pg_4006929/pg_10011062/pg_5007019/pg_5010216/pg_5012576/pg_5000048/pg_5002084/pg_5002451/pg_12000648/pg_12001418/pg_12001753/pg_12008423/pg_12011008/pg_11004734/pg_11008509/pg_14000008/pg_14006469/pg_8011843/pg_8000635/pg_8007823/pg_15003496/pg_15008307/pg_15006407/pg_7005018/pg_7002088/pg_7000904/pg_16001134/pg_2003527/pg_2011261/pg_2012885/pg_2009365/pg_17005466/pg_3002256…	50	P
establishment of RNA localization	IR_CG_AG.BP	IR_CG_AG	GO:0051236	25/1429	184/27266	0.135869565217391	2.59245595886451	5.09722492035909	1.24122295254059e-05	0.00173532005147813	0.00154650318020106	pg_1007635/pg_10000009/pg_5002084/pg_5003710/pg_12000648/pg_12001455/pg_12001666/pg_12008423/pg_11012041/pg_8000635/pg_8007823/pg_16001465/pg_16001134/pg_2009365/pg_19008446/pg_19000098/pg_19009162/pg_19005257/pg_19003897/pg_20005408/pg_23002482/pg_21001751/pg_6004186/pg_13003505/pg_24002806	25	P
establishment of RNA localization	IR_CG_BG.BP	IR_CG_BG	GO:0051236	28/1420	184/27266	0.152173913043478	2.92195345988977	6.13142845247043	3.38286076895684e-07	7.54513265908133e-05	6.69023032917485e-05	pg_10000009/pg_5002084/pg_5003710/pg_12001455/pg_12001666/pg_12008423/pg_11012041/pg_8000635/pg_8007823/pg_16001465/pg_16001134/pg_2009365/pg_3003435/pg_3007171/pg_19008446/pg_19000098/pg_19009162/pg_19005257/pg_19003897/pg_20005408/pg_23002482/pg_23002918/pg_23009949/pg_21001751/pg_21005831/pg_6004186/pg_13003505/pg_24002806	28	P
folic acid-containing compound biosynthetic process	A3_CG_AG.BP	A3_CG_AG	GO:0009396	7/1523	24/27266	0.291666666666667	5.2216568176844	5.03259726331609	0.000249601105459408	0.0146226707030032	0.0125125723528896	pg_4002964/pg_10002794/pg_11011757/pg_18011147/pg_20008860/pg_21002687/pg_6000978	7	P
folic acid-containing compound biosynthetic process	A3_CG_BG.BP	A3_CG_BG	GO:0009396	7/1544	24/27266	0.291666666666667	5.15063687392055	4.98396402216988	0.000271520259054028	0.0138923930806426	0.01195683264356	pg_4002964/pg_10002794/pg_11011757/pg_18011147/pg_20008860/pg_21002687/pg_6000978	7	P
folic acid-containing compound metabolic process	A3_CG_AG.BP	A3_CG_AG	GO:0006760	8/1523	36/27266	0.222222222222222	3.97840519442621	4.34944991982356	0.000691065873329168	0.0282710642897829	0.0241914589067817	pg_4002964/pg_10002794/pg_11010498/pg_11011757/pg_18011147/pg_20008860/pg_21002687/pg_6000978	8	P
folic acid-containing compound metabolic process	A3_CG_BG.BP	A3_CG_BG	GO:0006760	8/1544	36/27266	0.222222222222222	3.92429476108233	4.30152655179961	0.000756174399428328	0.0294666772275803	0.0253612265451159	pg_4002964/pg_10002794/pg_11010498/pg_11011757/pg_18011147/pg_20008860/pg_21002687/pg_6000978	8	P
galactosidase activity	IR_CG_AG.MF	IR_CG_AG	GO:0015925	15/1429	108/27266	0.138888888888889	2.65006609128373	4.04075155027882	0.000511136609960124	0.0231948847116582	0.0206710934622244	pg_9006297/pg_12001145/pg_11001206/pg_14003174/pg_14006963/pg_15004847/pg_7004008/pg_17006174/pg_18003901/pg_18002609/pg_20008087/pg_23002067/pg_23007981/pg_6000234/pg_22003532	15	F
gene expression	A3_BG_AG.BP	A3_BG_AG	GO:0010467	31/166	2675/27266	0.011588785046729	1.90349284990429	3.85097472150282	0.000343147639307765	0.045101451184228	0.0363362057743823	pg_9002839/pg_9004283/pg_9007289/pg_4000943/pg_4007238/pg_4000430/pg_4007454/pg_10000016/pg_10006948/pg_5013109/pg_5002063/pg_11001461/pg_14006469/pg_15000283/pg_15008370/pg_16008582/pg_2005168/pg_2010195/pg_2011185/pg_17000913/pg_3013010/pg_18008507/pg_20000432/pg_23002797/pg_21009729/pg_6008104/pg_6005114/pg_6003443/pg_22005744/pg_24004039/pg_24000420	31	P
gene expression	A3_CG_AG.BP	A3_CG_AG	GO:0010467	192/1523	2675/27266	0.0717757009345794	1.28498769644271	3.77505282836789	0.000153315157769184	0.0103087021422757	0.00882112331183943	pg_9005582/pg_9008728/pg_9001567/pg_9002821/pg_9002839/pg_9004283/pg_9007289/pg_9007980/pg_1002224/pg_1001742/pg_1000986/pg_1002407/pg_4000853/pg_4002478/pg_4006634/pg_4007238/pg_4008770/pg_4010318/pg_4011171/pg_4011455/pg_4000280/pg_4000430/pg_4001823/pg_4002379/pg_4002642/pg_4010762/pg_4011149/pg_10000016/pg_10000836/pg_10003641/pg_10007305/pg_10008627/pg_10010622/pg_10002167/pg_10003396/pg_100…	192	P
gene expression	A3_CG_BG.BP	A3_CG_BG	GO:0010467	188/1544	2675/27266	0.0702803738317757	1.24110406275725	3.21700961495777	0.00100972794818473	0.0347440891644384	0.0299033620111834	pg_9005582/pg_9008728/pg_9001567/pg_9002821/pg_9002839/pg_9007289/pg_9007980/pg_1002224/pg_1001742/pg_1000986/pg_1002407/pg_4000853/pg_4000943/pg_4002478/pg_4006634/pg_4007238/pg_4008770/pg_4010318/pg_4011171/pg_4011455/pg_4000280/pg_4000430/pg_4001823/pg_4002379/pg_4002642/pg_4007454/pg_4010762/pg_10000016/pg_10000548/pg_10003641/pg_10007305/pg_10008627/pg_10010622/pg_10002167/pg_10003396/pg_100…	188	P
gene expression	A5_CG_AG.BP	A5_CG_AG	GO:0010467	134/979	2675/27266	0.0500934579439252	1.39514629652611	4.15293657549638	4.53030207708709e-05	0.00671908516633117	0.00588462396118471	pg_9000381/pg_9003867/pg_9009201/pg_9010487/pg_9001567/pg_9002839/pg_9007980/pg_1007548/pg_1000798/pg_4000550/pg_4001201/pg_4005129/pg_4006634/pg_4008770/pg_4002379/pg_10000041/pg_10002698/pg_10003641/pg_10002167/pg_5001711/pg_5012712/pg_5000580/pg_5002063/pg_5004077/pg_12000603/pg_12004446/pg_12010052/pg_12010405/pg_12010465/pg_12010533/pg_12000656/pg_12002046/pg_11001672/pg_11008099/pg_11010654…	134	P
gene expression	A5_CG_BG.BP	A5_CG_BG	GO:0010467	132/964	2675/27266	0.0493457943925234	1.39570791484081	4.12567882908053	5.05580745808548e-05	0.00620686029865619	0.00552199309493702	pg_9000381/pg_9003867/pg_9003884/pg_9009201/pg_9010072/pg_9010487/pg_9001567/pg_9002839/pg_9007980/pg_9010291/pg_1007548/pg_1000986/pg_1000798/pg_1006154/pg_4001201/pg_4005129/pg_4006634/pg_4008770/pg_4002379/pg_10000041/pg_10002698/pg_10002167/pg_5001711/pg_5006848/pg_5012569/pg_5012712/pg_5000580/pg_5002063/pg_5007300/pg_12000603/pg_12004446/pg_12010052/pg_12010465/pg_12010533/pg_12000656/pg_12…	132	P
gene expression	ES_CG_AG.BP	ES_CG_AG	GO:0010467	98/683	2675/27266	0.0366355140186916	1.46252404865834	4.0375621831514	8.23880525543371e-05	0.0308530786383287	0.027670191872483	pg_9010487/pg_9001173/pg_9001567/pg_9007980/pg_1004122/pg_1000798/pg_1000223/pg_4001212/pg_4005129/pg_4005384/pg_4000280/pg_4000505/pg_4005601/pg_10010622/pg_10002167/pg_10006948/pg_5000560/pg_5011998/pg_5012569/pg_5012696/pg_5001071/pg_5007737/pg_5010460/pg_12000865/pg_12010093/pg_11002250/pg_11010654/pg_11011162/pg_11012123/pg_11000280/pg_11000397/pg_14000113/pg_14003353/pg_14005604/pg_8003899/…	98	P
gene expression	IR_CG_AG.BP	IR_CG_AG	GO:0010467	194/1429	2675/27266	0.0725233644859813	1.38378030516079	4.91534838711396	1.61207836115697e-06	0.000431960235153823	0.000384959464288311	pg_9000805/pg_9009333/pg_9010241/pg_9010789/pg_9001567/pg_9002839/pg_9004283/pg_9007980/pg_9010904/pg_1001764/pg_1000562/pg_1007635/pg_1000441/pg_1000257/pg_4000853/pg_4007238/pg_4008770/pg_4010318/pg_4011084/pg_4002379/pg_4002642/pg_4008668/pg_10002698/pg_10004075/pg_10000009/pg_10002167/pg_10005824/pg_10006948/pg_10006950/pg_5006321/pg_5007019/pg_5008630/pg_5011998/pg_5012712/pg_5000435/pg_5000…	194	P
gene expression	IR_CG_BG.BP	IR_CG_BG	GO:0010467	191/1420	2675/27266	0.0714018691588785	1.37101645386337	4.73606028272939	3.54269803887553e-06	0.000481806933287071	0.000427215730130895	pg_9009333/pg_9010789/pg_9001567/pg_9002839/pg_9004283/pg_9007980/pg_9010904/pg_1001764/pg_1000562/pg_1000441/pg_1000257/pg_4000853/pg_4005384/pg_4007238/pg_4008770/pg_4010318/pg_4011084/pg_4002379/pg_10002698/pg_10004075/pg_10000009/pg_10002167/pg_10006948/pg_10006950/pg_5006321/pg_5007019/pg_5008630/pg_5011998/pg_5000435/pg_5000580/pg_5001071/pg_5001795/pg_5002210/pg_5002581/pg_5007737/pg_50119…	191	P
genetic transfer	IR_CG_AG.BP	IR_CG_AG	GO:0009292	13/1429	77/27266	0.168831168831169	3.2213790408332	4.5905977335036	0.000170307506653716	0.00977877897898429	0.00871476865411712	pg_4006232/pg_12001329/pg_11000704/pg_15002082/pg_7000707/pg_16000719/pg_3005892/pg_18003995/pg_20008888/pg_21010147/pg_22001433/pg_22001270/pg_24001041	13	P
glutamate biosynthetic process	A5_CG_AG.BP	A5_CG_AG	GO:0006537	5/979	12/27266	0.416666666666667	11.6045284303711	7.09072	3.78963772278401e-05	0.005961214975446	0.00522087570166001	pg_18011172/pg_20008883/pg_21002733/pg_6007867/pg_13005931	5	P
glutamate biosynthetic process	A5_CG_BG.BP	A5_CG_BG	GO:0006537	5/964	12/27266	0.416666666666667	11.7850968188105	7.15395866724403	3.5190777200432e-05	0.00489777700262679	0.00435735452188313	pg_18011172/pg_20008883/pg_21002733/pg_6007867/pg_13005931	5	P
glutamate metabolic process	A5_CG_AG.BP	A5_CG_AG	GO:0006536	9/979	45/27266	0.2	5.57017364657814	5.92121056175623	2.64534189894818e-05	0.0042912405617	0.00375829988867013	pg_11007145/pg_11002844/pg_18011172/pg_20008883/pg_21002733/pg_6005838/pg_6007867/pg_13005931/pg_24001483	9	P
glutamate metabolic process	A5_CG_BG.BP	A5_CG_BG	GO:0006536	7/964	45/27266	0.155555555555556	4.39976947902259	4.36968942961451	0.000948162377506414	0.0419021233147133	0.0372786279171035	pg_18011172/pg_20008883/pg_21002733/pg_6005838/pg_6007867/pg_13005931/pg_24001483	7	P
glutamate synthase (NADH) activity	A5_CG_AG.MF	A5_CG_AG	GO:0016040	4/979	7/27266	0.571428571428571	15.9147818473661	7.61613353527373	5.30113735294622e-05	0.00743735243220104	0.00651368768915355	pg_18011172/pg_20008883/pg_6007867/pg_13005931	4	F
glutamate synthase (NADH) activity	A5_CG_BG.MF	A5_CG_BG	GO:0016040	4/964	7/27266	0.571428571428571	16.1624184943687	7.68085242199303	4.98992130406865e-05	0.00620686029865619	0.00552199309493702	pg_18011172/pg_20008883/pg_6007867/pg_13005931	4	F
glutamate synthase activity	A5_CG_AG.MF	A5_CG_AG	GO:0015930	5/979	10/27266	0.5	13.9254341164454	7.88928531197844	1.28056425269322e-05	0.00274640246724629	0.00240531937990585	pg_18011172/pg_20008883/pg_21002733/pg_6007867/pg_13005931	5	F
glutamate synthase activity	A5_CG_BG.MF	A5_CG_BG	GO:0015930	5/964	10/27266	0.5	14.1421161825726	7.95758201183737	1.18802668848892e-05	0.00260229498113357	0.00231515681445576	pg_18011172/pg_20008883/pg_21002733/pg_6007867/pg_13005931	5	F
glutamate synthase activity, NAD(P)H as acceptor	A5_CG_AG.MF	A5_CG_AG	GO:0045181	4/979	7/27266	0.571428571428571	15.9147818473661	7.61613353527373	5.30113735294622e-05	0.00743735243220104	0.00651368768915355	pg_18011172/pg_20008883/pg_6007867/pg_13005931	4	F
glutamate synthase activity, NAD(P)H as acceptor	A5_CG_BG.MF	A5_CG_BG	GO:0045181	4/964	7/27266	0.571428571428571	16.1624184943687	7.68085242199303	4.98992130406865e-05	0.00620686029865619	0.00552199309493702	pg_18011172/pg_20008883/pg_6007867/pg_13005931	4	F
glutamine family amino acid metabolic process	A5_CG_AG.BP	A5_CG_AG	GO:0009064	10/979	89/27266	0.112359550561798	3.12931103740345	3.88290652559426	0.00133061916632021	0.0457433383600544	0.0400623505007807	pg_11007145/pg_11002844/pg_18011172/pg_18004009/pg_20008883/pg_21002733/pg_6005838/pg_6007867/pg_13005931/pg_24001483	10	P
glutamine metabolic process	A5_CG_AG.BP	A5_CG_AG	GO:0006541	5/979	22/27266	0.227272727272727	6.32974278020243	4.82620470728222	0.000934248695810884	0.0351426447822775	0.0307781854859436	pg_18011172/pg_20008883/pg_21002733/pg_6007867/pg_13005931	5	P
glutamine metabolic process	A5_CG_BG.BP	A5_CG_BG	GO:0006541	5/964	22/27266	0.227272727272727	6.4282346284421	4.87619873045793	0.000871569239744298	0.0388581046887768	0.0345704874041101	pg_18011172/pg_20008883/pg_21002733/pg_6007867/pg_13005931	5	P
glutathione transport	A3_CG_AG.BP	A3_CG_AG	GO:0034635	3/1523	5/27266	0.6	10.7416940249508	5.29872914047798	0.0015972785711465	0.0452124460732728	0.0386881448835989	pg_3010150/pg_23003233/pg_21006548	3	P
glutathione transport	A3_CG_BG.BP	A3_CG_BG	GO:0034635	3/1544	5/27266	0.6	10.5955958549223	5.2572676898595	0.0016623108546377	0.0479462601406287	0.0412661378826729	pg_3010150/pg_23003233/pg_21006548	3	P
glyceraldehyde-3-phosphate dehydrogenase (NADP+) (non-phosphorylating) activity	IR_CG_AG.MF	IR_CG_AG	GO:0008886	3/1429	5/27266	0.6	11.4482855143457	5.49486422088601	0.00132634173671355	0.0418371490228602	0.0372849284829545	pg_9005199/pg_8009597/pg_16002505	3	F
glyceraldehyde-3-phosphate dehydrogenase (NADP+) (non-phosphorylating) activity	IR_CG_BG.MF	IR_CG_BG	GO:0008886	3/1420	5/27266	0.6	11.5208450704225	5.51461235179067	0.00130209050871172	0.0351107760367022	0.0311325445602186	pg_9005199/pg_8009597/pg_16002505	3	F
glycerolipid metabolic process	A3_CG_AG.BP	A3_CG_AG	GO:0046486	31/1523	307/27266	0.100977198697068	1.80777695316761	3.46203840115084	0.00110370435571448	0.0377492408830206	0.0323019041739376	pg_9000160/pg_1003102/pg_10010378/pg_5007712/pg_12004561/pg_8006168/pg_7000734/pg_7000498/pg_16002343/pg_16000546/pg_16000392/pg_2001672/pg_2005312/pg_17000341/pg_17010925/pg_3006889/pg_3010965/pg_19002318/pg_19000041/pg_23000278/pg_21008807/pg_21002678/pg_6008187/pg_6002859/pg_22002573/pg_22000288/pg_22004355/pg_13008285/pg_24003958/pg_24000869/pg_24000040	31	P
glycolipid transport	IR_CG_AG.BP	IR_CG_AG	GO:0046836	5/1429	16/27266	0.3125	5.96264870538838	4.6696904704296	0.00105501361672143	0.0361985464712897	0.0322598515408274	pg_4001397/pg_15004847/pg_7004008/pg_18000183/pg_6008529	5	P
glycosyl compound biosynthetic process	IR_CG_BG.BP	IR_CG_BG	GO:1901659	15/1420	123/27266	0.121951219512195	2.34163517691515	3.49549207864853	0.00185557337777375	0.0438418523494339	0.0388743450285606	pg_9010574/pg_1005618/pg_1000734/pg_12010000/pg_14003154/pg_7006413/pg_3000448/pg_19005969/pg_19003223/pg_21006024/pg_6000376/pg_6005178/pg_22006122/pg_13009440/pg_13009365	15	P
Golgi trans cisterna	IR_CG_BG.CC	IR_CG_BG	GO:0000138	5/1420	7/27266	0.714285714285714	13.715291750503	7.88625186000814	7.31591955925819e-06	0.000832521784947422	0.000738192785603345	pg_5011467/pg_8000438/pg_15000391/pg_7010348/pg_16008892	5	C
Golgi vesicle transport	A3_CG_AG.BP	A3_CG_AG	GO:0048193	38/1523	317/27266	0.1198738170347	2.14607977364947	4.99224943249544	8.19278920202809e-06	0.00118792572130843	0.00101650422413448	pg_4009804/pg_4009988/pg_4011108/pg_10001943/pg_10002759/pg_5002775/pg_5012557/pg_5004942/pg_5011061/pg_11010345/pg_8005464/pg_8007245/pg_8006438/pg_7003123/pg_2010536/pg_2011775/pg_2010832/pg_3003083/pg_3003634/pg_3013244/pg_19010192/pg_19000143/pg_19006703/pg_19006125/pg_19000299/pg_19000041/pg_18008101/pg_23002786/pg_21010767/pg_21005597/pg_6012255/pg_6008317/pg_6013156/pg_6004636/pg_22000045/…	38	P
Golgi vesicle transport	A3_CG_BG.BP	A3_CG_BG	GO:0048193	43/1544	317/27266	0.135646687697161	2.39542913649662	6.12265971300911	1.04055777769262e-07	7.6533024549292e-05	6.58700456378839e-05	pg_4009804/pg_4009988/pg_4011108/pg_10001943/pg_10002759/pg_5002775/pg_5012557/pg_5011061/pg_11001723/pg_11010345/pg_8005464/pg_8007245/pg_8006438/pg_7003123/pg_7002744/pg_16001546/pg_2010536/pg_2011775/pg_2010832/pg_3003083/pg_3003634/pg_3013244/pg_19010192/pg_19006174/pg_19000143/pg_19006703/pg_19000633/pg_19000299/pg_19000041/pg_18008101/pg_20001926/pg_23002786/pg_21010767/pg_21005597/pg_60122…	43	P
guanylyltransferase activity	A3_CG_AG.MF	A3_CG_AG	GO:0070568	7/1523	28/27266	0.25	4.47570584372948	4.47566473039973	0.000701672484140436	0.0282710642897829	0.0241914589067817	pg_4006634/pg_4011455/pg_2012684/pg_17009942/pg_17010851/pg_3010019/pg_18010820	7	F
guanylyltransferase activity	A3_CG_BG.MF	A3_CG_BG	GO:0070568	8/1544	28/27266	0.285714285714286	5.04552183567728	5.24734947837498	0.000116357053739317	0.00866639119243217	0.00745894451085748	pg_4006634/pg_4011455/pg_10000548/pg_2011644/pg_2012684/pg_17009942/pg_17010851/pg_3010019	8	F
helicase activity	IR_CG_AG.MF	IR_CG_AG	GO:0004386	34/1429	354/27266	0.096045197740113	1.83258807668434	3.70814453759635	0.00052344578174221	0.0233764239195509	0.020832879734502	pg_9010904/pg_4000853/pg_4006232/pg_4002642/pg_10000009/pg_5000435/pg_5000580/pg_5002210/pg_12001666/pg_12000345/pg_11005833/pg_11006239/pg_8010177/pg_8011689/pg_16001969/pg_16001465/pg_2006559/pg_2009266/pg_17010289/pg_3009793/pg_19011209/pg_19008446/pg_20007355/pg_21010147/pg_6007443/pg_6003195/pg_6000837/pg_22001270/pg_22000826/pg_13003505/pg_13006203/pg_24008035/pg_24002806/pg_24001666	34	F
helicase activity	IR_CG_BG.MF	IR_CG_BG	GO:0004386	33/1420	354/27266	0.0932203389830508	1.78996180472666	3.5065900041868	0.000940218332240627	0.0283350099368057	0.0251245076027291	pg_9010904/pg_4000853/pg_4006232/pg_10000009/pg_5000435/pg_5000580/pg_5002210/pg_12001666/pg_12000345/pg_11005833/pg_11002907/pg_11006239/pg_8010177/pg_8011689/pg_16001969/pg_16001465/pg_2006559/pg_2009266/pg_17010289/pg_19011209/pg_19008446/pg_20007355/pg_23005446/pg_6007443/pg_6003195/pg_6000837/pg_22001270/pg_13011887/pg_13003505/pg_13000426/pg_24008035/pg_24002806/pg_24001666	33	F
heterocycle biosynthetic process	A5_CG_AG.BP	A5_CG_AG	GO:0018130	81/979	1571/27266	0.0515595162316996	1.43597729272065	3.43519374320376	0.000690128126220078	0.0326961429208755	0.0286355212514091	pg_9000381/pg_9007719/pg_9003293/pg_9004224/pg_1005618/pg_1000071/pg_4001201/pg_4000037/pg_4008981/pg_10000997/pg_10004306/pg_5002267/pg_5007679/pg_5012346/pg_5002063/pg_12009393/pg_12010052/pg_12000496/pg_11001672/pg_11010654/pg_11011757/pg_14009710/pg_14009289/pg_14009572/pg_8000956/pg_8001356/pg_8011920/pg_15002082/pg_15002521/pg_15004096/pg_15006402/pg_15008370/pg_7000416/pg_7006413/pg_700577…	81	P
heterocycle catabolic process	IR_CG_BG.BP	IR_CG_BG	GO:0046700	40/1420	455/27266	0.0879120879120879	1.68803590775422	3.46904991923718	0.000917495917302865	0.0281681168408235	0.0249765243527426	pg_9005199/pg_9006394/pg_9007719/pg_9002855/pg_4005427/pg_10001427/pg_10001042/pg_5000664/pg_5002267/pg_5001272/pg_5001795/pg_12001455/pg_12010292/pg_11002277/pg_14001582/pg_8009597/pg_8000296/pg_15003240/pg_15000283/pg_16002505/pg_2010195/pg_17002567/pg_17004314/pg_19009104/pg_19000246/pg_18010793/pg_18011597/pg_20009253/pg_20001758/pg_23002918/pg_21001962/pg_21005831/pg_21007947/pg_21008898/pg_…	40	P
heterocycle metabolic process	IR_CG_BG.BP	IR_CG_BG	GO:0046483	341/1420	5609/27266	0.0607951506507399	1.16735251946695	3.29629506247855	0.000663919067814624	0.0237308507829124	0.0210420233571207	pg_9005199/pg_9005261/pg_9006394/pg_9007719/pg_9008343/pg_9009333/pg_9010789/pg_9001567/pg_9002855/pg_9003293/pg_9004224/pg_9004283/pg_9008896/pg_9009002/pg_9010574/pg_9010904/pg_1006237/pg_1005618/pg_1001764/pg_1001350/pg_1000562/pg_1000446/pg_1007649/pg_1000734/pg_1000441/pg_1000257/pg_1000056/pg_4000708/pg_4000853/pg_4005384/pg_4005427/pg_4006232/pg_4006434/pg_4007238/pg_4008770/pg_4010318/pg_…	341	P
histidine-tRNA ligase activity	A3_CG_AG.MF	A3_CG_AG	GO:0004821	3/1523	5/27266	0.6	10.7416940249508	5.29872914047798	0.0015972785711465	0.0452124460732728	0.0386881448835989	pg_18009948/pg_18004637/pg_20007801	3	F
histidine-tRNA ligase activity	A3_CG_BG.MF	A3_CG_BG	GO:0004821	3/1544	5/27266	0.6	10.5955958549223	5.2572676898595	0.0016623108546377	0.0479462601406287	0.0412661378826729	pg_18009948/pg_18004637/pg_20007801	3	F
histidyl-tRNA aminoacylation	A3_CG_AG.BP	A3_CG_AG	GO:0006427	3/1523	5/27266	0.6	10.7416940249508	5.29872914047798	0.0015972785711465	0.0452124460732728	0.0386881448835989	pg_18009948/pg_18004637/pg_20007801	3	P
histidyl-tRNA aminoacylation	A3_CG_BG.BP	A3_CG_BG	GO:0006427	3/1544	5/27266	0.6	10.5955958549223	5.2572676898595	0.0016623108546377	0.0479462601406287	0.0412661378826729	pg_18009948/pg_18004637/pg_20007801	3	P
hydrolase activity, acting on acid anhydrides	A3_CG_AG.MF	A3_CG_AG	GO:0016817	144/1523	1570/27266	0.0917197452229299	1.64204239871859	6.37388021350936	2.31667514212647e-09	3.42694170399058e-06	2.93242300884956e-06	pg_9001186/pg_9004193/pg_9004611/pg_9005785/pg_9006681/pg_1004560/pg_4000343/pg_4000853/pg_4003562/pg_4006232/pg_4006634/pg_4011455/pg_4002642/pg_4003395/pg_4009988/pg_4010354/pg_10000836/pg_10003641/pg_10003756/pg_10000326/pg_10000784/pg_10002977/pg_10004513/pg_5002059/pg_5002906/pg_5012580/pg_5000435/pg_5000603/pg_5001043/pg_5002084/pg_5003550/pg_5007040/pg_5011061/pg_5012626/pg_12000943/pg_120…	144	F
hydrolase activity, acting on acid anhydrides	A3_CG_BG.MF	A3_CG_BG	GO:0016817	149/1544	1570/27266	0.0949044585987261	1.67594881357051	6.75934955993537	2.89644382908777e-10	3.40853509807048e-07	2.93364026562973e-07	pg_9001186/pg_9004193/pg_9004611/pg_9005785/pg_9006681/pg_1004560/pg_4000343/pg_4000853/pg_4003562/pg_4005310/pg_4006232/pg_4006634/pg_4011455/pg_4002642/pg_4003395/pg_4009988/pg_4010354/pg_10000548/pg_10003641/pg_10003756/pg_10000326/pg_10000784/pg_10002977/pg_10004513/pg_5002059/pg_5002906/pg_5012580/pg_5000435/pg_5000603/pg_5001043/pg_5002084/pg_5003550/pg_5007040/pg_5011061/pg_5012626/pg_1200…	149	F
hydrolase activity, acting on acid anhydrides	A5_CG_AG.MF	A5_CG_AG	GO:0016817	89/979	1570/27266	0.056687898089172	1.57880718008107	4.55905213535597	1.37558204870745e-05	0.00274640246724629	0.00240531937990585	pg_1004560/pg_1000172/pg_4000550/pg_4000696/pg_4005427/pg_4006634/pg_4008487/pg_4009439/pg_10003641/pg_10002103/pg_5002906/pg_5000580/pg_5003550/pg_5004716/pg_12003467/pg_12005923/pg_12010465/pg_12000302/pg_12003428/pg_11000325/pg_11011700/pg_11006239/pg_14006910/pg_14000494/pg_14008086/pg_8005464/pg_8007245/pg_8011689/pg_8000630/pg_15004843/pg_15008145/pg_7009446/pg_7006732/pg_7004221/pg_7001952…	89	F
hydrolase activity, acting on acid anhydrides	A5_CG_BG.MF	A5_CG_BG	GO:0016817	83/964	1570/27266	0.0528662420382166	1.49528107408093	3.87004200192185	0.000168650807694741	0.0133666838274778	0.0118917991135581	pg_1004560/pg_4005427/pg_4006634/pg_4008487/pg_4009439/pg_10002103/pg_5002906/pg_5000580/pg_5003550/pg_5004716/pg_12003467/pg_12005923/pg_12010465/pg_12000302/pg_12003428/pg_11000325/pg_11011700/pg_11006239/pg_14006910/pg_14000494/pg_14008086/pg_8005464/pg_8011689/pg_8000630/pg_15004843/pg_15008145/pg_7009446/pg_7005018/pg_7006732/pg_7004221/pg_16001969/pg_2000538/pg_2001090/pg_2006559/pg_2002451…	83	F
hydrolase activity, acting on acid anhydrides	IR_CG_AG.MF	IR_CG_AG	GO:0016817	146/1429	1570/27266	0.0929936305732484	1.77436272303022	7.43291772380453	7.5327766245347e-12	1.57422524562555e-08	1.40293679349754e-08	pg_9001186/pg_9004611/pg_9005298/pg_9002855/pg_9006681/pg_9010904/pg_1004560/pg_1000056/pg_4000853/pg_4005310/pg_4005427/pg_4006232/pg_4001091/pg_4002642/pg_4003395/pg_4009439/pg_4009988/pg_4010062/pg_10010988/pg_10000009/pg_10004513/pg_10005516/pg_5002906/pg_5012990/pg_5000435/pg_5000580/pg_5002084/pg_5002210/pg_5007040/pg_5012626/pg_12001666/pg_12000345/pg_12003428/pg_12008125/pg_11005833/pg_11…	146	F
hydrolase activity, acting on acid anhydrides	IR_CG_BG.MF	IR_CG_BG	GO:0016817	140/1420	1570/27266	0.089171974522293	1.71222750515834	6.81374786691912	2.49655978928687e-10	5.07527243400699e-07	4.50021796846086e-07	pg_9001186/pg_9004611/pg_9005298/pg_9001448/pg_9002855/pg_9006681/pg_9010904/pg_1004560/pg_1000056/pg_4000853/pg_4002053/pg_4005310/pg_4005427/pg_4006232/pg_4001091/pg_4003395/pg_4009439/pg_4009988/pg_4010062/pg_10010988/pg_10000009/pg_10004513/pg_5002906/pg_5012990/pg_5000435/pg_5000580/pg_5002084/pg_5002210/pg_5007040/pg_12001666/pg_12005923/pg_12000302/pg_12000345/pg_12008125/pg_11005833/pg_11…	140	F
hydrolase activity, acting on acid anhydrides, in phosphorus-containing anhydrides	A3_CG_AG.MF	A3_CG_AG	GO:0016818	144/1523	1564/27266	0.0920716112531969	1.64834179411009	6.42335696231108	1.79947737808492e-09	3.42694170399058e-06	2.93242300884956e-06	pg_9001186/pg_9004193/pg_9004611/pg_9005785/pg_9006681/pg_1004560/pg_4000343/pg_4000853/pg_4003562/pg_4006232/pg_4006634/pg_4011455/pg_4002642/pg_4003395/pg_4009988/pg_4010354/pg_10000836/pg_10003641/pg_10003756/pg_10000326/pg_10000784/pg_10002977/pg_10004513/pg_5002059/pg_5002906/pg_5012580/pg_5000435/pg_5000603/pg_5001043/pg_5002084/pg_5003550/pg_5007040/pg_5011061/pg_5012626/pg_12000943/pg_120…	144	F
hydrolase activity, acting on acid anhydrides, in phosphorus-containing anhydrides	A3_CG_BG.MF	A3_CG_BG	GO:0016818	149/1544	1564/27266	0.0952685421994885	1.68237828472231	6.80979666860408	2.21208794111267e-10	3.25398136137673e-07	2.80061975912975e-07	pg_9001186/pg_9004193/pg_9004611/pg_9005785/pg_9006681/pg_1004560/pg_4000343/pg_4000853/pg_4003562/pg_4005310/pg_4006232/pg_4006634/pg_4011455/pg_4002642/pg_4003395/pg_4009988/pg_4010354/pg_10000548/pg_10003641/pg_10003756/pg_10000326/pg_10000784/pg_10002977/pg_10004513/pg_5002059/pg_5002906/pg_5012580/pg_5000435/pg_5000603/pg_5001043/pg_5002084/pg_5003550/pg_5007040/pg_5011061/pg_5012626/pg_1200…	149	F
hydrolase activity, acting on acid anhydrides, in phosphorus-containing anhydrides	A5_CG_AG.MF	A5_CG_AG	GO:0016818	89/979	1564/27266	0.0569053708439898	1.58486398511974	4.59741150368539	1.18994272085139e-05	0.00268564898432155	0.00235211103494607	pg_1004560/pg_1000172/pg_4000550/pg_4000696/pg_4005427/pg_4006634/pg_4008487/pg_4009439/pg_10003641/pg_10002103/pg_5002906/pg_5000580/pg_5003550/pg_5004716/pg_12003467/pg_12005923/pg_12010465/pg_12000302/pg_12003428/pg_11000325/pg_11011700/pg_11006239/pg_14006910/pg_14000494/pg_14008086/pg_8005464/pg_8007245/pg_8011689/pg_8000630/pg_15004843/pg_15008145/pg_7009446/pg_7006732/pg_7004221/pg_7001952…	89	F
hydrolase activity, acting on acid anhydrides, in phosphorus-containing anhydrides	A5_CG_BG.MF	A5_CG_BG	GO:0016818	83/964	1564/27266	0.0530690537084399	1.50101744648789	3.90692113958742	0.000149034066531891	0.0125138937864611	0.0111331062332069	pg_1004560/pg_4005427/pg_4006634/pg_4008487/pg_4009439/pg_10002103/pg_5002906/pg_5000580/pg_5003550/pg_5004716/pg_12003467/pg_12005923/pg_12010465/pg_12000302/pg_12003428/pg_11000325/pg_11011700/pg_11006239/pg_14006910/pg_14000494/pg_14008086/pg_8005464/pg_8011689/pg_8000630/pg_15004843/pg_15008145/pg_7009446/pg_7005018/pg_7006732/pg_7004221/pg_16001969/pg_2000538/pg_2001090/pg_2006559/pg_2002451…	83	F
hydrolase activity, acting on acid anhydrides, in phosphorus-containing anhydrides	IR_CG_AG.MF	IR_CG_AG	GO:0016818	145/1429	1564/27266	0.0927109974424552	1.76896994840167	7.36617623849784	1.11905117869241e-11	1.57422524562555e-08	1.40293679349754e-08	pg_9001186/pg_9004611/pg_9005298/pg_9002855/pg_9006681/pg_9010904/pg_1004560/pg_1000056/pg_4000853/pg_4005310/pg_4005427/pg_4006232/pg_4001091/pg_4002642/pg_4003395/pg_4009439/pg_4009988/pg_4010062/pg_10000009/pg_10004513/pg_10005516/pg_5002906/pg_5012990/pg_5000435/pg_5000580/pg_5002084/pg_5002210/pg_5007040/pg_5012626/pg_12001666/pg_12000345/pg_12003428/pg_12008125/pg_11005833/pg_11011810/pg_11…	145	F
hydrolase activity, acting on acid anhydrides, in phosphorus-containing anhydrides	IR_CG_BG.MF	IR_CG_BG	GO:0016818	139/1420	1564/27266	0.0888746803069054	1.70651903749865	6.7454206305445	3.64079801578694e-10	5.07527243400699e-07	4.50021796846086e-07	pg_9001186/pg_9004611/pg_9005298/pg_9001448/pg_9002855/pg_9006681/pg_9010904/pg_1004560/pg_1000056/pg_4000853/pg_4002053/pg_4005310/pg_4005427/pg_4006232/pg_4001091/pg_4003395/pg_4009439/pg_4009988/pg_4010062/pg_10000009/pg_10004513/pg_5002906/pg_5012990/pg_5000435/pg_5000580/pg_5002084/pg_5002210/pg_5007040/pg_12001666/pg_12005923/pg_12000302/pg_12000345/pg_12008125/pg_11005833/pg_11002907/pg_11…	139	F
hydrolase activity, acting on glycosyl bonds	A5_CG_AG.MF	A5_CG_AG	GO:0016798	33/979	457/27266	0.0722100656455142	2.0111130233816	4.20669554211511	0.000128812855237889	0.0123940065972952	0.0108547616813955	pg_9009027/pg_9004883/pg_9006297/pg_9008523/pg_9009030/pg_1002333/pg_4002644/pg_4008855/pg_10009469/pg_10010869/pg_12001145/pg_12004902/pg_14006086/pg_7004008/pg_2010709/pg_17004338/pg_17006495/pg_17005720/pg_3000626/pg_19001367/pg_19000846/pg_19005445/pg_18003901/pg_18002609/pg_23007981/pg_21002006/pg_21009990/pg_21010727/pg_6000075/pg_6009199/pg_6005114/pg_22000027/pg_24005885	33	F
hydrolase activity, acting on glycosyl bonds	A5_CG_BG.MF	A5_CG_BG	GO:0016798	31/964	457/27266	0.0678336980306346	1.91862407728556	3.79142525028201	0.000457735185264502	0.028825873292032	0.0256452160375822	pg_9009027/pg_9004883/pg_9009030/pg_1002333/pg_4002644/pg_4008855/pg_10009469/pg_10010869/pg_12001145/pg_12004902/pg_14006086/pg_7004008/pg_2010709/pg_17004338/pg_17006495/pg_17005720/pg_3000626/pg_19001367/pg_19000846/pg_19005445/pg_18003901/pg_18002609/pg_23007981/pg_21002006/pg_21009990/pg_21010727/pg_6000075/pg_6009199/pg_6005114/pg_22000027/pg_24005885	31	F
hydrolase activity, acting on glycosyl bonds	IR_CG_AG.MF	IR_CG_AG	GO:0016798	42/1429	457/27266	0.0919037199124726	1.75356670898074	3.82065056794585	0.000318592405937038	0.0161506258397091	0.0143933069879948	pg_9004883/pg_9006297/pg_1002119/pg_4008855/pg_4011546/pg_10009469/pg_10010869/pg_5013173/pg_12001145/pg_12010559/pg_11001206/pg_14003174/pg_14006086/pg_14006963/pg_14005874/pg_15004847/pg_15008481/pg_7004008/pg_2000471/pg_2001077/pg_17006495/pg_17003385/pg_17006174/pg_3006438/pg_19000846/pg_19005445/pg_18003901/pg_18002609/pg_20008087/pg_23002067/pg_23007981/pg_21008898/pg_21009990/pg_6004367/pg…	42	F
hydrolase activity, hydrolyzing N-glycosyl compounds	A5_CG_AG.MF	A5_CG_AG	GO:0016799	7/979	39/27266	0.179487179487179	4.99887378539064	4.82273822218046	0.000423761899661263	0.0247162699004676	0.0216466900607569	pg_10009469/pg_14006086/pg_17004338/pg_17005720/pg_3000626/pg_21002006/pg_6005114	7	F
hydrolase activity, hydrolyzing N-glycosyl compounds	A5_CG_BG.MF	A5_CG_BG	GO:0016799	7/964	39/27266	0.179487179487179	5.07665709117991	4.87734494070618	0.000386210165766282	0.0252691794172796	0.0224809690476122	pg_10009469/pg_14006086/pg_17004338/pg_17005720/pg_3000626/pg_21002006/pg_6005114	7	F
hydrolase activity, hydrolyzing O-glycosyl compounds	IR_CG_AG.MF	IR_CG_AG	GO:0004553	37/1429	418/27266	0.0885167464114833	1.68894164286599	3.33820059688959	0.0013819900799784	0.0418371490228602	0.0372849284829545	pg_9004883/pg_9006297/pg_1002119/pg_4008855/pg_10010869/pg_5013173/pg_12001145/pg_12010559/pg_11001206/pg_14003174/pg_14006963/pg_14005874/pg_15004847/pg_15008481/pg_7004008/pg_2000471/pg_2001077/pg_17006495/pg_17003385/pg_17006174/pg_3006438/pg_19000846/pg_19005445/pg_18003901/pg_18002609/pg_20008087/pg_23002067/pg_23007981/pg_21009990/pg_6004367/pg_6002402/pg_6000075/pg_6010515/pg_6009199/pg_60…	37	F
import into cell	A5_CG_AG.BP	A5_CG_AG	GO:0098657	19/979	234/27266	0.0811965811965812	2.26139528386719	3.7397590909516	0.000843413430385422	0.0326961429208755	0.0286355212514091	pg_4000637/pg_5003934/pg_12004006/pg_12009103/pg_11002399/pg_11005730/pg_14008455/pg_15005433/pg_2001153/pg_2008102/pg_2001055/pg_3011426/pg_18011325/pg_18001064/pg_20000013/pg_23007524/pg_21003074/pg_13001955/pg_24001943	19	P
inositol lipid-mediated signaling	A3_CG_AG.BP	A3_CG_AG	GO:0048017	6/1523	20/27266	0.3	5.37084701247538	4.75611505077492	0.00059119274722729	0.0264145173019061	0.0226028176124402	pg_5007712/pg_7000498/pg_16000546/pg_16000392/pg_21008807/pg_6008187	6	P
inositol lipid-mediated signaling	A3_CG_BG.BP	A3_CG_BG	GO:0048017	6/1544	20/27266	0.3	5.29779792746114	4.71068046177212	0.000635795645147707	0.0273067268324753	0.0235022116696552	pg_5007712/pg_7000498/pg_16000546/pg_16000392/pg_19003142/pg_6008187	6	P
internal peptidyl-lysine acetylation	IR_CG_AG.BP	IR_CG_AG	GO:0018393	16/1429	131/27266	0.122137404580153	2.3304397993579	3.58974654143232	0.00139779349854233	0.0418371490228602	0.0372849284829545	pg_4010318/pg_5001071/pg_5012753/pg_12000141/pg_12010576/pg_11000704/pg_8006663/pg_15002082/pg_3013438/pg_19000112/pg_19000101/pg_21000008/pg_21000524/pg_6002387/pg_22001597/pg_24006809	16	P
internal peptidyl-lysine acetylation	IR_CG_BG.BP	IR_CG_BG	GO:0018393	16/1420	131/27266	0.122137404580153	2.34521019245242	3.61752163641767	0.00130972765703624	0.0351107760367022	0.0311325445602186	pg_4010318/pg_5001071/pg_12000141/pg_12010576/pg_11000704/pg_8006663/pg_15002082/pg_3013438/pg_19000112/pg_19000101/pg_21000008/pg_21000524/pg_6003979/pg_6002387/pg_22001597/pg_24006809	16	P
internal protein amino acid acetylation	IR_CG_BG.BP	IR_CG_BG	GO:0006475	16/1420	135/27266	0.118518518518519	2.27572248304643	3.48289551677039	0.0017980981893163	0.0435921543635985	0.0386529391085521	pg_4010318/pg_5001071/pg_12000141/pg_12010576/pg_11000704/pg_8006663/pg_15002082/pg_3013438/pg_19000112/pg_19000101/pg_21000008/pg_21000524/pg_6003979/pg_6002387/pg_22001597/pg_24006809	16	P
intracellular	A3_CG_AG.CC	A3_CG_AG	GO:0005622	1257/1523	21176/27266	0.0593596524367208	1.06270537317113	4.69614176714796	8.51522912611926e-07	0.000279914504106931	0.000239521942085577	pg_9001186/pg_9001286/pg_9001399/pg_9002842/pg_9002917/pg_9004611/pg_9005326/pg_9005582/pg_9005610/pg_9005753/pg_9006758/pg_9008343/pg_9008696/pg_9008728/pg_9008910/pg_9009767/pg_9011260/pg_9011290/pg_9000059/pg_9000160/pg_9000572/pg_9001567/pg_9002432/pg_9002576/pg_9002790/pg_9002821/pg_9002839/pg_9003390/pg_9003534/pg_9004224/pg_9004283/pg_9005274/pg_9006297/pg_9006500/pg_9007066/pg_9007273/pg_…	1257	C
intracellular	A3_CG_BG.CC	A3_CG_BG	GO:0005622	1274/1544	21176/27266	0.0601624480544012	1.06242830871198	4.70943621569212	7.97381569159726e-07	0.000480265485085214	0.000413352400576937	pg_9001186/pg_9001286/pg_9001399/pg_9002705/pg_9002917/pg_9004611/pg_9005326/pg_9005582/pg_9005753/pg_9006758/pg_9007719/pg_9008343/pg_9008696/pg_9008728/pg_9008910/pg_9009767/pg_9011260/pg_9011290/pg_9000059/pg_9000160/pg_9000572/pg_9001567/pg_9002432/pg_9002576/pg_9002790/pg_9002821/pg_9002839/pg_9003390/pg_9003534/pg_9005274/pg_9006297/pg_9006500/pg_9007066/pg_9007273/pg_9007289/pg_9007980/pg_…	1274	C
intracellular	A5_CG_AG.CC	A5_CG_AG	GO:0005622	837/979	21176/27266	0.0395258783528523	1.10083002979456	5.99137906657225	2.28412235901757e-10	1.18568791656602e-06	1.03843415458915e-06	pg_9000381/pg_9001528/pg_9003250/pg_9003867/pg_9005466/pg_9005753/pg_9006758/pg_9007719/pg_9008849/pg_9009027/pg_9009201/pg_9009829/pg_9010221/pg_9010487/pg_9011443/pg_9001110/pg_9001567/pg_9002432/pg_9002576/pg_9002839/pg_9003293/pg_9004224/pg_9005274/pg_9005672/pg_9006297/pg_9007980/pg_9008523/pg_9008601/pg_9008823/pg_9009030/pg_9009366/pg_9009712/pg_9009715/pg_9009799/pg_9010295/pg_9010698/pg_…	837	C
intracellular	A5_CG_BG.CC	A5_CG_BG	GO:0005622	803/964	21176/27266	0.0379202871174915	1.07254621218415	4.2763667179118	6.25657589222894e-06	0.00217158032437788	0.00193196736825412	pg_9000381/pg_9001528/pg_9003250/pg_9003867/pg_9003884/pg_9005466/pg_9005753/pg_9006758/pg_9008849/pg_9009027/pg_9009201/pg_9009829/pg_9010072/pg_9010487/pg_9011443/pg_9001110/pg_9001567/pg_9002432/pg_9002576/pg_9002839/pg_9003293/pg_9005274/pg_9005385/pg_9005672/pg_9007980/pg_9008601/pg_9008823/pg_9008896/pg_9009002/pg_9009030/pg_9009712/pg_9009715/pg_9009799/pg_9010291/pg_9010295/pg_9010911/pg_…	803	C
intracellular	ES_CG_AG.CC	ES_CG_AG	GO:0005622	566/683	21176/27266	0.0267283717415943	1.06702164554364	3.30780204725415	0.000403174653215337	0.0487492412484106	0.0437201381033576	pg_9001186/pg_9001286/pg_9003533/pg_9004493/pg_9005261/pg_9006394/pg_9010221/pg_9010487/pg_9000160/pg_9001173/pg_9001567/pg_9002790/pg_9003390/pg_9003534/pg_9005274/pg_9007980/pg_9008035/pg_9008823/pg_9009366/pg_9009370/pg_1006237/pg_1005618/pg_1004122/pg_1002599/pg_1002524/pg_1002484/pg_1000798/pg_1000223/pg_1007649/pg_1006537/pg_1004577/pg_1002734/pg_1001985/pg_1001685/pg_1001389/pg_1000734/pg_…	566	C
intracellular	IR_CG_AG.CC	IR_CG_AG	GO:0005622	1172/1429	21176/27266	0.0553456743483189	1.05602180320592	4.05665639850228	1.93543932559548e-05	0.00221700982477237	0.00197578120625472	pg_9000805/pg_9001186/pg_9001286/pg_9001528/pg_9004042/pg_9004611/pg_9005199/pg_9005261/pg_9005298/pg_9005326/pg_9005466/pg_9005610/pg_9006394/pg_9006758/pg_9007719/pg_9008343/pg_9008714/pg_9008849/pg_9009333/pg_9009509/pg_9010100/pg_9010221/pg_9010241/pg_9010591/pg_9010789/pg_9000572/pg_9001567/pg_9001887/pg_9002576/pg_9002790/pg_9002839/pg_9002855/pg_9003293/pg_9003758/pg_9003781/pg_9003953/pg_…	1172	C
intracellular	IR_CG_BG.CC	IR_CG_BG	GO:0005622	1159/1420	21176/27266	0.0547317718171515	1.05092710589187	3.6754673370453	0.000101273611289561	0.00634234290404998	0.00562372283854164	pg_9001186/pg_9001286/pg_9001528/pg_9004042/pg_9004611/pg_9005199/pg_9005261/pg_9005298/pg_9005326/pg_9005466/pg_9005610/pg_9005753/pg_9006394/pg_9006758/pg_9007719/pg_9008343/pg_9008849/pg_9009333/pg_9009509/pg_9010100/pg_9010221/pg_9010591/pg_9010789/pg_9011046/pg_9000572/pg_9001567/pg_9002576/pg_9002790/pg_9002839/pg_9002855/pg_9003293/pg_9003758/pg_9003781/pg_9003953/pg_9004224/pg_9004283/pg_…	1159	C
intracellular membrane-bounded organelle	A5_CG_AG.CC	A5_CG_AG	GO:0043231	681/979	17640/27266	0.0386054421768708	1.07519508314051	3.24369035848521	0.000593745602764483	0.0304652382915937	0.0266816786505781	pg_9000381/pg_9001528/pg_9003250/pg_9003867/pg_9005466/pg_9005753/pg_9006758/pg_9007719/pg_9008849/pg_9009027/pg_9009201/pg_9009829/pg_9010221/pg_9010487/pg_9011443/pg_9001110/pg_9001567/pg_9002432/pg_9002576/pg_9002839/pg_9003293/pg_9004224/pg_9005672/pg_9006297/pg_9007980/pg_9008523/pg_9008601/pg_9009030/pg_9009366/pg_9009712/pg_9009715/pg_9009799/pg_9010295/pg_9010698/pg_9010911/pg_1007548/pg_…	681	C
intracellular non-membrane-bounded organelle	IR_CG_BG.CC	IR_CG_BG	GO:0043232	227/1420	3586/27266	0.0633017289459007	1.21548235312601	3.24545996599711	0.00087321907171741	0.0281310058243684	0.0249436182052893	pg_9005199/pg_9005298/pg_9005753/pg_9009333/pg_9002839/pg_9003293/pg_9003953/pg_9007066/pg_9007980/pg_9008896/pg_9009913/pg_9010076/pg_9010904/pg_1007549/pg_1006237/pg_1005532/pg_1003375/pg_1000965/pg_1001239/pg_1000257/pg_1000056/pg_4000853/pg_4001650/pg_4002053/pg_4005310/pg_4006232/pg_4007238/pg_4008770/pg_4000483/pg_4001091/pg_4003395/pg_4003872/pg_4008981/pg_4009439/pg_4010062/pg_4010449/pg_…	227	C
intracellular organelle	A5_CG_AG.CC	A5_CG_AG	GO:0043229	733/979	18637/27266	0.0393303643290229	1.0953847944792	4.4669439257801	3.13137847600585e-06	0.00108366571126309	0.000949082360552228	pg_9000381/pg_9001528/pg_9003250/pg_9003867/pg_9005466/pg_9005753/pg_9006758/pg_9007719/pg_9008849/pg_9009027/pg_9009201/pg_9009829/pg_9010221/pg_9010487/pg_9011443/pg_9001110/pg_9001567/pg_9002432/pg_9002576/pg_9002839/pg_9003293/pg_9004224/pg_9005672/pg_9006297/pg_9007980/pg_9008523/pg_9008601/pg_9009030/pg_9009366/pg_9009712/pg_9009715/pg_9009799/pg_9010295/pg_9010698/pg_9010911/pg_9011439/pg_…	733	C
intracellular organelle lumen	A3_CG_AG.CC	A3_CG_AG	GO:0070013	252/1523	3296/27266	0.0764563106796116	1.36878382599494	5.49230408816332	8.60651769804888e-08	3.97710533803395e-05	3.40319626338797e-05	pg_9005582/pg_9006758/pg_9008343/pg_9008696/pg_9002821/pg_9002839/pg_9007289/pg_9007980/pg_9011259/pg_9011427/pg_1002224/pg_1001742/pg_1000986/pg_1002869/pg_4000175/pg_4000343/pg_4000853/pg_4001650/pg_4007238/pg_4008770/pg_4010318/pg_4010435/pg_4011171/pg_4002379/pg_4010449/pg_4011149/pg_10000535/pg_10000836/pg_10001598/pg_10004713/pg_10010622/pg_10000568/pg_10002167/pg_10002961/pg_10009622/pg_50…	252	C
intracellular organelle lumen	A3_CG_BG.CC	A3_CG_BG	GO:0070013	247/1544	3296/27266	0.0749393203883495	1.32337792079581	4.85114192926399	1.77322851178737e-06	0.00068050560841348	0.000585694028780502	pg_9005582/pg_9006758/pg_9008343/pg_9008696/pg_9002821/pg_9002839/pg_9007289/pg_9007980/pg_9011259/pg_9011427/pg_1002224/pg_1001742/pg_1000986/pg_1002869/pg_4000175/pg_4000343/pg_4000853/pg_4001650/pg_4007238/pg_4008770/pg_4010318/pg_4010435/pg_4011171/pg_4002379/pg_4003872/pg_4010449/pg_10000535/pg_10001598/pg_10004713/pg_10010622/pg_10000568/pg_10002167/pg_10009622/pg_5000560/pg_5001719/pg_5002…	247	C
intracellular organelle lumen	A5_CG_AG.CC	A5_CG_AG	GO:0070013	179/979	3296/27266	0.0543082524271845	1.51253198230808	6.05625481462522	7.17288451103174e-09	6.20574058279429e-06	5.43503301809581e-06	pg_9000381/pg_9006758/pg_9010487/pg_9011443/pg_9002839/pg_9003293/pg_9007980/pg_9009799/pg_1000798/pg_1000066/pg_1002333/pg_4001201/pg_4001650/pg_4002274/pg_4005129/pg_4008770/pg_4000483/pg_4000612/pg_4002379/pg_4008487/pg_4008981/pg_4009730/pg_4010449/pg_4011540/pg_10000586/pg_10000997/pg_10001598/pg_10004713/pg_10007807/pg_10010296/pg_10002167/pg_5007679/pg_5000580/pg_5000673/pg_5002063/pg_5011…	179	C
intracellular organelle lumen	A5_CG_BG.CC	A5_CG_BG	GO:0070013	167/964	3296/27266	0.0506674757281553	1.4330906568505	5.07674418984374	8.55353650871372e-07	0.000718211948848329	0.000638964183405316	pg_9000381/pg_9003884/pg_9006758/pg_9010487/pg_9011443/pg_9002839/pg_9003293/pg_9007980/pg_9008896/pg_9009799/pg_1000986/pg_1000798/pg_1000066/pg_1006154/pg_1002333/pg_4001201/pg_4001650/pg_4002274/pg_4005129/pg_4008770/pg_4000483/pg_4000612/pg_4002379/pg_4008487/pg_4008981/pg_4009730/pg_4010449/pg_4011540/pg_10000586/pg_10000997/pg_10001598/pg_10004713/pg_10007807/pg_10010296/pg_10002167/pg_5007…	167	C
intracellular organelle lumen	IR_CG_AG.CC	IR_CG_AG	GO:0070013	247/1429	3296/27266	0.0749393203883495	1.42987789342809	6.19016918933047	2.37414444355506e-09	1.21448279853494e-06	1.08233723723409e-06	pg_9005199/pg_9006758/pg_9008343/pg_9009333/pg_9002839/pg_9003293/pg_9007980/pg_9008896/pg_9009799/pg_9010076/pg_9010904/pg_9011259/pg_1006237/pg_1001764/pg_1000965/pg_1001461/pg_1001239/pg_1000257/pg_4000853/pg_4001650/pg_4007238/pg_4008770/pg_4010318/pg_4000483/pg_4001091/pg_4002379/pg_4003872/pg_4006929/pg_4008981/pg_4010449/pg_10000090/pg_10000269/pg_10000528/pg_10000535/pg_10000586/pg_100047…	247	C
intracellular organelle lumen	IR_CG_BG.CC	IR_CG_BG	GO:0070013	244/1420	3296/27266	0.0740291262135922	1.42146348967592	6.04880795838598	5.13830751323193e-09	3.17265246424084e-06	2.81317462518675e-06	pg_9005199/pg_9006758/pg_9008343/pg_9009333/pg_9002839/pg_9003293/pg_9007980/pg_9008896/pg_9009799/pg_9010076/pg_9010904/pg_9011259/pg_1006237/pg_1001764/pg_1000965/pg_1001461/pg_1001239/pg_1000257/pg_4000853/pg_4001650/pg_4002053/pg_4005384/pg_4007238/pg_4008770/pg_4010318/pg_4000483/pg_4001091/pg_4002379/pg_4003872/pg_4006929/pg_4008981/pg_4010449/pg_10000090/pg_10000528/pg_10000535/pg_10000586…	244	C
intracellular organelle part	A3_CG_AG.CC	A3_CG_AG	GO:0044446	645/1523	9797/27266	0.065836480555272	1.17865888300725	5.37353733103963	6.05840523440996e-08	3.97710533803395e-05	3.40319626338797e-05	pg_9001186/pg_9004611/pg_9005326/pg_9005582/pg_9005610/pg_9005753/pg_9006758/pg_9008343/pg_9008696/pg_9008910/pg_9000160/pg_9002432/pg_9002576/pg_9002821/pg_9002839/pg_9003390/pg_9003534/pg_9004224/pg_9007066/pg_9007273/pg_9007289/pg_9007980/pg_9009059/pg_9010981/pg_9011259/pg_9011353/pg_9011427/pg_1004560/pg_1002524/pg_1002224/pg_1002013/pg_1001812/pg_1001742/pg_1000986/pg_1000153/pg_1003102/pg_…	645	C
intracellular organelle part	A3_CG_BG.CC	A3_CG_BG	GO:0044446	635/1544	9797/27266	0.0648157599265081	1.14460266201825	4.38089507521946	7.88986203966215e-06	0.00185695792965488	0.00159823689569746	pg_9001186/pg_9004611/pg_9005326/pg_9005582/pg_9005753/pg_9006758/pg_9008343/pg_9008696/pg_9008910/pg_9000160/pg_9002432/pg_9002576/pg_9002821/pg_9002839/pg_9003390/pg_9003534/pg_9007066/pg_9007273/pg_9007289/pg_9007980/pg_9010981/pg_9011259/pg_9011353/pg_9011427/pg_1004560/pg_1002224/pg_1001742/pg_1000986/pg_1000153/pg_1004577/pg_1003102/pg_1002869/pg_1002407/pg_4000175/pg_4000341/pg_4000343/pg_…	635	C
intracellular organelle part	A5_CG_AG.CC	A5_CG_AG	GO:0044446	432/979	9797/27266	0.0440951311626008	1.22808768772163	5.44299528922832	4.64369371687504e-08	3.01317676053729e-05	2.63896225831359e-05	pg_9000381/pg_9001528/pg_9003250/pg_9005753/pg_9006758/pg_9009027/pg_9009201/pg_9010487/pg_9011443/pg_9001110/pg_9002432/pg_9002576/pg_9002839/pg_9003293/pg_9004224/pg_9007980/pg_9009030/pg_9009799/pg_9010295/pg_9010698/pg_9011439/pg_1004560/pg_1002404/pg_1000938/pg_1000798/pg_1000328/pg_1000149/pg_1000066/pg_1004577/pg_1002333/pg_4000696/pg_4001201/pg_4001650/pg_4002274/pg_4002624/pg_4003180/pg_…	432	C
intracellular organelle part	A5_CG_BG.CC	A5_CG_BG	GO:0044446	410/964	9797/27266	0.0418495457793202	1.18368227719808	4.34837177165386	9.80760401564204e-06	0.00233824100565186	0.00208023864985387	pg_9000381/pg_9001528/pg_9003250/pg_9003884/pg_9005753/pg_9006758/pg_9009027/pg_9009201/pg_9010487/pg_9011443/pg_9001110/pg_9002432/pg_9002576/pg_9002839/pg_9003293/pg_9007980/pg_9008896/pg_9009030/pg_9009799/pg_9010295/pg_9011439/pg_1004560/pg_1000986/pg_1000938/pg_1000798/pg_1000328/pg_1000149/pg_1000066/pg_1006154/pg_1004577/pg_1002333/pg_4001201/pg_4001397/pg_4001650/pg_4002274/pg_4002624/pg_…	410	C
intracellular organelle part	IR_CG_BG.CC	IR_CG_BG	GO:0044446	568/1420	9797/27266	0.0579769317137899	1.11323874655507	3.28214556473107	0.000612536280951091	0.0221785863804109	0.0196656384936929	pg_9001186/pg_9001528/pg_9004611/pg_9005199/pg_9005298/pg_9005326/pg_9005610/pg_9005753/pg_9006758/pg_9008343/pg_9009333/pg_9010100/pg_9010591/pg_9002576/pg_9002839/pg_9003293/pg_9004224/pg_9007066/pg_9007336/pg_9007980/pg_9008896/pg_9009799/pg_9009913/pg_9010076/pg_9010904/pg_9011259/pg_1006237/pg_1005532/pg_1004560/pg_1003375/pg_1002404/pg_1001764/pg_1000965/pg_1000715/pg_1000328/pg_1005934/pg_…	568	C
intracellular part	A3_CG_AG.CC	A3_CG_AG	GO:0044424	1253/1523	21117/27266	0.0593360799355969	1.06228	4.63563265093248	1.1758663917119e-06	0.000347880071987966	0.000297679860217592	pg_9001186/pg_9001286/pg_9001399/pg_9002842/pg_9002917/pg_9004611/pg_9005326/pg_9005582/pg_9005610/pg_9005753/pg_9006758/pg_9008343/pg_9008696/pg_9008728/pg_9008910/pg_9009767/pg_9011260/pg_9011290/pg_9000059/pg_9000160/pg_9000572/pg_9001567/pg_9002432/pg_9002576/pg_9002790/pg_9002821/pg_9002839/pg_9003390/pg_9003534/pg_9004224/pg_9004283/pg_9005274/pg_9006297/pg_9006500/pg_9007066/pg_9007273/pg_…	1253	C
intracellular part	A3_CG_BG.CC	A3_CG_BG	GO:0044424	1268/1544	21117/27266	0.0600464081072122	1.06037912140625	4.52662674108443	2.06471772220419e-06	0.000707742849547065	0.000609136435860126	pg_9001186/pg_9001286/pg_9001399/pg_9002705/pg_9002917/pg_9004611/pg_9005326/pg_9005582/pg_9005753/pg_9006758/pg_9007719/pg_9008343/pg_9008696/pg_9008728/pg_9008910/pg_9009767/pg_9011260/pg_9011290/pg_9000059/pg_9000160/pg_9000572/pg_9001567/pg_9002432/pg_9002576/pg_9002790/pg_9002821/pg_9002839/pg_9003390/pg_9003534/pg_9005274/pg_9006297/pg_9006500/pg_9007066/pg_9007273/pg_9007289/pg_9007980/pg_…	1268	C
intracellular part	A5_CG_AG.CC	A5_CG_AG	GO:0044424	831/979	21117/27266	0.0393521807074869	1.09599239956112	5.66858020447334	2.12445604924639e-09	3.67601711721267e-06	3.21948269357725e-06	pg_9000381/pg_9001528/pg_9003250/pg_9003867/pg_9005466/pg_9005753/pg_9006758/pg_9007719/pg_9008849/pg_9009027/pg_9009201/pg_9009829/pg_9010221/pg_9010487/pg_9011443/pg_9001110/pg_9001567/pg_9002432/pg_9002576/pg_9002839/pg_9003293/pg_9004224/pg_9005274/pg_9005672/pg_9006297/pg_9007980/pg_9008523/pg_9008601/pg_9008823/pg_9009030/pg_9009366/pg_9009712/pg_9009715/pg_9009799/pg_9010295/pg_9010698/pg_…	831	C
intracellular part	A5_CG_BG.CC	A5_CG_BG	GO:0044424	797/964	21117/27266	0.0377421035184922	1.0675064258664	3.95463002651078	2.86039611991427e-05	0.00450333614129003	0.00400643640743256	pg_9000381/pg_9001528/pg_9003250/pg_9003867/pg_9003884/pg_9005466/pg_9005753/pg_9006758/pg_9008849/pg_9009027/pg_9009201/pg_9009829/pg_9010072/pg_9010487/pg_9011443/pg_9001110/pg_9001567/pg_9002432/pg_9002576/pg_9002839/pg_9003293/pg_9005274/pg_9005385/pg_9005672/pg_9007980/pg_9008601/pg_9008823/pg_9008896/pg_9009002/pg_9009030/pg_9009712/pg_9009715/pg_9009799/pg_9010291/pg_9010295/pg_9010911/pg_…	797	C
intracellular part	ES_CG_AG.CC	ES_CG_AG	GO:0044424	565/683	21117/27266	0.0267556944641758	1.06811239423165	3.34080492461357	0.000356100443919057	0.044614298473859	0.0400117671723789	pg_9001186/pg_9001286/pg_9003533/pg_9004493/pg_9005261/pg_9006394/pg_9010221/pg_9010487/pg_9000160/pg_9001173/pg_9001567/pg_9002790/pg_9003390/pg_9003534/pg_9005274/pg_9007980/pg_9008035/pg_9008823/pg_9009366/pg_9009370/pg_1006237/pg_1005618/pg_1004122/pg_1002599/pg_1002524/pg_1002484/pg_1000798/pg_1000223/pg_1007649/pg_1006537/pg_1004577/pg_1002734/pg_1001985/pg_1001685/pg_1001389/pg_1000734/pg_…	565	C
intracellular part	IR_CG_AG.CC	IR_CG_AG	GO:0044424	1171/1429	21117/27266	0.0554529525974333	1.05806872324816	4.17882287696672	1.1051627502371e-05	0.00172743077655115	0.0015394723222601	pg_9000805/pg_9001186/pg_9001286/pg_9001528/pg_9004042/pg_9004611/pg_9005199/pg_9005261/pg_9005298/pg_9005326/pg_9005466/pg_9005610/pg_9006394/pg_9006758/pg_9007719/pg_9008343/pg_9008714/pg_9008849/pg_9009333/pg_9009509/pg_9010100/pg_9010221/pg_9010241/pg_9010591/pg_9010789/pg_9000572/pg_9001567/pg_9001887/pg_9002576/pg_9002790/pg_9002839/pg_9002855/pg_9003293/pg_9003758/pg_9003781/pg_9003953/pg_…	1171	C
intracellular part	IR_CG_BG.CC	IR_CG_BG	GO:0044424	1158/1420	21117/27266	0.0548373348487001	1.05295406477793	3.79807397311148	6.0696123259338e-05	0.00467888241494743	0.00414874097693274	pg_9001186/pg_9001286/pg_9001528/pg_9004042/pg_9004611/pg_9005199/pg_9005261/pg_9005298/pg_9005326/pg_9005466/pg_9005610/pg_9005753/pg_9006394/pg_9006758/pg_9007719/pg_9008343/pg_9008849/pg_9009333/pg_9009509/pg_9010100/pg_9010221/pg_9010591/pg_9010789/pg_9011046/pg_9000572/pg_9001567/pg_9002576/pg_9002790/pg_9002839/pg_9002855/pg_9003293/pg_9003758/pg_9003781/pg_9003953/pg_9004224/pg_9004283/pg_…	1158	C
intracellular protein transport	A5_CG_AG.BP	A5_CG_AG	GO:0006886	53/979	892/27266	0.0594170403587444	1.65481616181974	3.83740290951327	0.000256631179287999	0.0190310350240572	0.0166675197495469	pg_9001528/pg_9010487/pg_1000798/pg_4005129/pg_4001411/pg_10001381/pg_5012128/pg_5011360/pg_12004006/pg_12008423/pg_12009103/pg_11005333/pg_11002399/pg_11004734/pg_11008509/pg_14000008/pg_14002188/pg_15005433/pg_15006407/pg_15008704/pg_7000090/pg_7000904/pg_16001465/pg_16000887/pg_2001153/pg_2012885/pg_2007411/pg_2009365/pg_17011006/pg_3005305/pg_3007058/pg_3009167/pg_3000011/pg_19008446/pg_19011…	53	P
intracellular protein transport	A5_CG_BG.BP	A5_CG_BG	GO:0006886	58/964	892/27266	0.0650224215246637	1.83910927934801	4.87820257716129	6.89664255459431e-06	0.00217158032437788	0.00193196736825412	pg_9001528/pg_9010487/pg_9005385/pg_1000798/pg_4005129/pg_4001411/pg_4002111/pg_10010294/pg_10001381/pg_5006848/pg_5012128/pg_5002451/pg_5007300/pg_5011360/pg_12004006/pg_12008423/pg_12009103/pg_11005333/pg_11002399/pg_11004734/pg_11008509/pg_14001759/pg_14000008/pg_14002188/pg_8007823/pg_15005433/pg_15006407/pg_15008704/pg_7005018/pg_7000090/pg_7000904/pg_16000887/pg_2001153/pg_2012885/pg_200936…	58	P
intracellular protein transport	IR_CG_AG.BP	IR_CG_AG	GO:0006886	75/1429	892/27266	0.0840807174887892	1.6043001001045	4.31563707354761	3.91780599718745e-05	0.0039366954189596	0.00350835108469944	pg_9001528/pg_9005610/pg_9008714/pg_1007635/pg_4006929/pg_10011062/pg_10000009/pg_5007019/pg_5010216/pg_5012576/pg_5000048/pg_5002084/pg_5002451/pg_12000648/pg_12001418/pg_12001455/pg_12001666/pg_12001753/pg_12004006/pg_12008423/pg_12011008/pg_11000519/pg_11004734/pg_11008509/pg_11012041/pg_14000008/pg_14006469/pg_8011843/pg_8000635/pg_8007823/pg_15003496/pg_15008307/pg_15005433/pg_15006407/pg_70…	75	P
intracellular protein transport	IR_CG_BG.BP	IR_CG_BG	GO:0006886	72/1420	892/27266	0.0807174887892377	1.54988947135729	3.91399335382965	0.000160164221867503	0.00850548286793519	0.00754176792091889	pg_9001528/pg_9005610/pg_9005385/pg_4006929/pg_10011062/pg_10000009/pg_5007019/pg_5010216/pg_5012576/pg_5000048/pg_5002084/pg_5002451/pg_5008308/pg_12001455/pg_12001666/pg_12001753/pg_12008423/pg_12011008/pg_11005333/pg_11004734/pg_11008509/pg_11012041/pg_14006469/pg_8011843/pg_8000635/pg_8007823/pg_15003496/pg_15008307/pg_15005433/pg_15006407/pg_7002088/pg_7003967/pg_7000904/pg_16001465/pg_16001…	72	P
intracellular signal transduction	A3_CG_BG.BP	A3_CG_BG	GO:0035556	72/1544	863/27266	0.0834298957126304	1.47331576198224	3.46181423409679	0.000672732441618712	0.0282739834748893	0.0243347050874257	pg_9002705/pg_9008696/pg_4000055/pg_4001465/pg_4008505/pg_4009836/pg_4011597/pg_4000182/pg_10000159/pg_10001427/pg_10005900/pg_10006431/pg_5001639/pg_5003036/pg_5007712/pg_12008538/pg_12010657/pg_12010853/pg_11007799/pg_11004976/pg_11005730/pg_11007885/pg_14006002/pg_8000202/pg_15000032/pg_15000569/pg_7000178/pg_7000498/pg_16004524/pg_16008553/pg_16007985/pg_16000546/pg_16000392/pg_2000081/pg_200…	72	P
intracellular transport	A3_CG_AG.BP	A3_CG_AG	GO:0046907	104/1523	1256/27266	0.0828025477707006	1.48239938773206	4.25749861991433	3.73227833389883e-05	0.00394355194672846	0.00337448473422056	pg_9005610/pg_9008696/pg_9002839/pg_9007289/pg_9011427/pg_1001742/pg_4000343/pg_4001186/pg_4003562/pg_4009804/pg_10001140/pg_10001943/pg_10003756/pg_5001227/pg_5002059/pg_5002775/pg_5007712/pg_5012557/pg_5013149/pg_5002084/pg_5004942/pg_5013069/pg_12001418/pg_12001753/pg_12002004/pg_12007032/pg_12009512/pg_12003548/pg_11000494/pg_11002042/pg_11005333/pg_11011364/pg_11012152/pg_11004734/pg_1101133…	104	P
intracellular transport	A3_CG_BG.BP	A3_CG_BG	GO:0046907	101/1544	1256/27266	0.0804140127388535	1.42005730008911	3.73428286870391	0.000237877486205364	0.0127242829893851	0.0109514697237704	pg_9008696/pg_9002839/pg_9007289/pg_9011427/pg_1001742/pg_4000343/pg_4001186/pg_4003562/pg_4009804/pg_10001943/pg_10003756/pg_5001227/pg_5002059/pg_5002775/pg_5007712/pg_5012557/pg_5013149/pg_5002084/pg_5013069/pg_12001753/pg_12002004/pg_12009512/pg_12003548/pg_11000040/pg_11000494/pg_11001723/pg_11002042/pg_11005333/pg_11011364/pg_11004734/pg_11011332/pg_8007135/pg_8011843/pg_8007823/pg_15003496…	101	P
intracellular transport	A5_CG_AG.BP	A5_CG_AG	GO:0046907	70/979	1256/27266	0.0557324840764331	1.55219807030442	3.86672345314727	0.000191229745443731	0.0157567239460065	0.0137998541448868	pg_9001528/pg_9010487/pg_9002839/pg_1000798/pg_4005129/pg_4001411/pg_10001381/pg_5012128/pg_5004942/pg_5011360/pg_12004006/pg_12008423/pg_12009103/pg_11001019/pg_11005333/pg_11011364/pg_11002399/pg_11004734/pg_11008509/pg_14000008/pg_14002188/pg_15005433/pg_15006407/pg_15008704/pg_7000090/pg_7001952/pg_7000904/pg_16001465/pg_16000887/pg_2001153/pg_2007083/pg_2012885/pg_2007411/pg_2009365/pg_17011…	70	P
intracellular transport	A5_CG_BG.BP	A5_CG_BG	GO:0046907	72/964	1256/27266	0.0573248407643312	1.62138911647329	4.31653401169665	4.06437555505862e-05	0.00538850632799614	0.00479393659652067	pg_9001528/pg_9010487/pg_9002839/pg_9005385/pg_1000798/pg_4005129/pg_4001411/pg_4002111/pg_10010294/pg_10001381/pg_5006848/pg_5012128/pg_5002451/pg_5007300/pg_5011360/pg_12004006/pg_12008423/pg_12009103/pg_11005333/pg_11011364/pg_11002399/pg_11004734/pg_11008509/pg_14001759/pg_14000008/pg_14002188/pg_8007823/pg_15005433/pg_15006407/pg_15008704/pg_7005018/pg_7000090/pg_7000904/pg_16000887/pg_20011…	72	P
intracellular transport	ES_CG_AG.BP	ES_CG_AG	GO:0046907	52/683	1256/27266	0.0414012738853503	1.6527776482547	3.79665404992832	0.000293764853399406	0.0418408990995826	0.0375244791540636	pg_9004493/pg_9010487/pg_1000798/pg_4005129/pg_4000505/pg_4002111/pg_10003931/pg_5002502/pg_5012557/pg_5000270/pg_12006340/pg_12001386/pg_11000040/pg_11005333/pg_11001362/pg_11004734/pg_11012041/pg_14000113/pg_14000008/pg_8007823/pg_15003496/pg_16000887/pg_2000019/pg_2001153/pg_2003563/pg_2012949/pg_17001701/pg_3003116/pg_3013244/pg_19008446/pg_19002093/pg_19000694/pg_19009242/pg_19008360/pg_1900…	52	P
intracellular transport	IR_CG_AG.BP	IR_CG_AG	GO:0046907	101/1429	1256/27266	0.0804140127388535	1.53433762864771	4.55972053044062	1.22912818557866e-05	0.00173532005147813	0.00154650318020106	pg_9001528/pg_9005610/pg_9008714/pg_9010591/pg_9002839/pg_1000715/pg_1007635/pg_4001091/pg_4006929/pg_10011062/pg_10000009/pg_10004326/pg_5007019/pg_5010216/pg_5012557/pg_5012576/pg_5000048/pg_5002084/pg_5002451/pg_5003710/pg_5004942/pg_12000648/pg_12001418/pg_12001455/pg_12001666/pg_12001753/pg_12004006/pg_12008423/pg_12011008/pg_11000519/pg_11001437/pg_11004734/pg_11008509/pg_11012041/pg_140000…	101	P
intracellular transport	IR_CG_BG.BP	IR_CG_BG	GO:0046907	99/1420	1256/27266	0.0788216560509554	1.51348681259532	4.36721116208799	2.58583709966623e-05	0.00244383519792185	0.0021669361029674	pg_9001528/pg_9005610/pg_9010591/pg_9002839/pg_9005385/pg_1000715/pg_4002053/pg_4001091/pg_4006929/pg_10011062/pg_10000009/pg_10004326/pg_5007019/pg_5010216/pg_5012557/pg_5012576/pg_5000048/pg_5002084/pg_5002451/pg_5003710/pg_5004942/pg_5008308/pg_12001455/pg_12001666/pg_12001753/pg_12008423/pg_12011008/pg_11001437/pg_11005333/pg_11004734/pg_11008509/pg_11012041/pg_14006469/pg_8011843/pg_8000635/…	99	P
intraspecies interaction between organisms	IR_CG_BG.BP	IR_CG_BG	GO:0051703	15/1420	118/27266	0.127118644067797	2.44085700644545	3.6765732183268	0.00121861514037523	0.0336386040729322	0.0298271772503516	pg_9010221/pg_4009931/pg_5004604/pg_5007040/pg_5007215/pg_14009868/pg_8006823/pg_2001308/pg_3013003/pg_18008998/pg_20007109/pg_21000918/pg_21005486/pg_6008187/pg_13010988	15	P
intrinsic apoptotic signaling pathway in response to endoplasmic reticulum stress	A3_CG_BG.BP	A3_CG_BG	GO:0070059	4/1544	8/27266	0.5	8.82966321243523	5.42644135135043	0.000596368991340924	0.0263837228951127	0.0227078054399777	pg_9008696/pg_2001153/pg_3011964/pg_19001329	4	P
ion binding	IR_CG_BG.MF	IR_CG_BG	GO:0043167	132/1420	1975/27266	0.0668354430379747	1.28333464075593	3.06443544794905	0.00177517788259744	0.0432244186609753	0.0383268697520579	pg_9003096/pg_9004559/pg_9005199/pg_9005298/pg_9010591/pg_9009002/pg_9010904/pg_1005820/pg_1005618/pg_1001087/pg_1000715/pg_1001461/pg_4000708/pg_4003180/pg_4006434/pg_4008370/pg_4003872/pg_4004045/pg_10004513/pg_5002260/pg_5010700/pg_5012557/pg_5000879/pg_5000888/pg_5002084/pg_5002132/pg_5007040/pg_12000302/pg_12004176/pg_11002154/pg_11002584/pg_11005333/pg_11005730/pg_11008509/pg_11011095/pg_14…	132	F
isocitrate metabolic process	A3_CG_AG.BP	A3_CG_AG	GO:0006102	9/1523	29/27266	0.310344827586207	5.55604863359522	5.97077683477501	1.86844232455428e-05	0.00221111464687753	0.00189204370128549	pg_4008370/pg_11004049/pg_16005046/pg_3002531/pg_20004912/pg_23000670/pg_22010005/pg_13000003/pg_24000010	9	P
isocitrate metabolic process	A3_CG_BG.BP	A3_CG_BG	GO:0006102	9/1544	29/27266	0.310344827586207	5.48048061461497	5.91449948395907	2.08389216924129e-05	0.00340600597883772	0.00293146351643856	pg_4008370/pg_11004049/pg_16005046/pg_3002531/pg_20004912/pg_23000670/pg_22010005/pg_13000003/pg_24000010	9	P
kinase activity	A3_CG_BG.MF	A3_CG_BG	GO:0016301	140/1544	1812/27266	0.0772626931567329	1.36440711891935	3.93334428176946	0.000100892421941061	0.00824515292640558	0.00709639535026964	pg_9002705/pg_9007719/pg_9008696/pg_9008910/pg_9001355/pg_9002841/pg_9010563/pg_9011353/pg_1002194/pg_1001300/pg_1006096/pg_1000734/pg_4000055/pg_4005711/pg_4006434/pg_4008505/pg_4011069/pg_4011597/pg_4009885/pg_10000159/pg_10000431/pg_10005900/pg_10010172/pg_5003036/pg_5005327/pg_5006384/pg_5007712/pg_5009888/pg_5001169/pg_5013058/pg_12001536/pg_12004218/pg_12007696/pg_12000242/pg_12010657/pg_12…	140	F
kinase activity	IR_CG_AG.MF	IR_CG_AG	GO:0016301	125/1429	1812/27266	0.0689845474613687	1.31625799235947	3.27672812820406	0.000948799325807178	0.0343068230511505	0.0305739629447646	pg_9007719/pg_9009509/pg_9010100/pg_9010591/pg_9010845/pg_9001355/pg_9010229/pg_9010911/pg_1006980/pg_1005618/pg_1000715/pg_1006096/pg_1001885/pg_4001478/pg_4006434/pg_4008505/pg_10004087/pg_10010417/pg_10007215/pg_10010172/pg_5002267/pg_5002991/pg_5004604/pg_5006384/pg_5009888/pg_5002003/pg_5003509/pg_12007696/pg_12010000/pg_12010489/pg_12001960/pg_11003044/pg_11003110/pg_11004909/pg_11007052/pg…	125	F
kinase activity	IR_CG_BG.MF	IR_CG_BG	GO:0016301	124/1420	1812/27266	0.0684326710816777	1.31400366881199	3.24254530201236	0.00105715125820108	0.0304132902852622	0.0269673081004826	pg_9007719/pg_9009509/pg_9010100/pg_9010591/pg_9010845/pg_9001355/pg_9010911/pg_1006980/pg_1005618/pg_1001300/pg_1000715/pg_1000181/pg_1006096/pg_1001885/pg_1000734/pg_4001578/pg_4006434/pg_4010898/pg_10004087/pg_10005900/pg_10007215/pg_10008840/pg_10010172/pg_5002267/pg_5002991/pg_5004604/pg_5006384/pg_5009888/pg_5002003/pg_5003509/pg_12007696/pg_12010000/pg_12010292/pg_11003044/pg_11004909/pg_1…	124	F
kinase regulator activity	A3_CG_AG.MF	A3_CG_AG	GO:0019207	11/1523	68/27266	0.161764705882353	2.89604495770731	3.80765618696425	0.00129206328800032	0.0424729915283217	0.0363440024285471	pg_4010318/pg_10002271/pg_5003861/pg_11000201/pg_11011364/pg_2012393/pg_17009760/pg_21000328/pg_6012356/pg_6010848/pg_6003979	11	F
kinesin complex	IR_CG_AG.CC	IR_CG_AG	GO:0005871	28/1429	241/27266	0.116182572614108	2.21681877179585	4.46220371775222	7.07064210227874e-05	0.00568378615850321	0.0050653442068054	pg_4005310/pg_4001091/pg_4003395/pg_4009439/pg_4010062/pg_12008125/pg_11011810/pg_8006689/pg_8008247/pg_15004843/pg_7010101/pg_7004221/pg_7002631/pg_7002306/pg_2007083/pg_2011698/pg_3003116/pg_3004253/pg_3001129/pg_19007074/pg_18004935/pg_23001303/pg_21009770/pg_6008317/pg_6013156/pg_22007186/pg_13001803/pg_13007982	28	C
kinesin complex	IR_CG_BG.CC	IR_CG_BG	GO:0005871	27/1420	241/27266	0.112033195020747	2.15119513763076	4.20750721875624	0.000156678152122233	0.00850548286793519	0.00754176792091889	pg_4002053/pg_4005310/pg_4001091/pg_4003395/pg_4009439/pg_4010062/pg_12008125/pg_8006689/pg_8008247/pg_15004843/pg_7010101/pg_7004221/pg_7002631/pg_7002306/pg_2007083/pg_2011698/pg_3003116/pg_3004253/pg_3001129/pg_3004052/pg_19007074/pg_23001303/pg_21009770/pg_6008317/pg_6013156/pg_22007186/pg_13007982	27	C
late endosome to vacuole transport via multivesicular body sorting pathway	ES_CG_AG.BP	ES_CG_AG	GO:0032511	6/683	28/27266	0.214285714285714	8.55448650909852	6.41072968916614	5.68691451481762e-05	0.0308530786383287	0.027670191872483	pg_12001386/pg_14000008/pg_2003563/pg_17001701/pg_6013653/pg_24004723	6	P
learning	A3_CG_AG.BP	A3_CG_AG	GO:0007612	5/1523	16/27266	0.3125	5.59463230466185	4.47147311750207	0.00140481658482759	0.0439804218646817	0.0376339057255399	pg_9008696/pg_5000603/pg_5003550/pg_11005730/pg_2001153	5	P
learning	A3_CG_BG.BP	A3_CG_BG	GO:0007612	6/1544	16/27266	0.375	6.62224740932642	5.51138465972756	0.000159760284102748	0.00969102589340793	0.00834082177773544	pg_9008696/pg_5000603/pg_5003550/pg_12000499/pg_11005730/pg_2001153	6	P
ligase activity	A3_CG_AG.MF	A3_CG_AG	GO:0016874	37/1523	366/27266	0.101092896174863	1.8098482646775	3.79394632992689	0.000379786725355119	0.0195408526428369	0.016721044841722	pg_4002478/pg_4010370/pg_5013109/pg_5000832/pg_12000227/pg_11007819/pg_11011298/pg_11011757/pg_11012244/pg_11000953/pg_14001764/pg_14004412/pg_14005604/pg_14006902/pg_8005031/pg_8008993/pg_15004252/pg_15006402/pg_7003061/pg_16005769/pg_2010792/pg_3007613/pg_3010321/pg_3010932/pg_18009948/pg_18004009/pg_18000157/pg_18011147/pg_18004637/pg_20007801/pg_20008860/pg_23002178/pg_21002687/pg_21008985/pg…	37	F
limb development	A3_CG_BG.BP	A3_CG_BG	GO:0060173	4/1544	10/27266	0.4	7.06373056994819	4.69875572432912	0.00163243152636307	0.0479462601406287	0.0412661378826729	pg_5002252/pg_12001814/pg_7008287/pg_6006768	4	P
lipid catabolic process	A3_CG_AG.BP	A3_CG_AG	GO:0016042	25/1523	231/27266	0.108225108225108	1.93753499728549	3.48059438972449	0.00123083905363999	0.0406864507284236	0.0348152652044008	pg_9003096/pg_1007339/pg_1000237/pg_10005099/pg_5009597/pg_12001753/pg_11000899/pg_14007059/pg_14009153/pg_15004459/pg_16005549/pg_2001126/pg_3005886/pg_3010965/pg_3013287/pg_19002318/pg_18004245/pg_21011028/pg_21002678/pg_22010263/pg_13008285/pg_13004469/pg_13002638/pg_24003958/pg_24000869	25	P
lipid modification	A3_CG_BG.BP	A3_CG_BG	GO:0030258	26/1544	246/27266	0.105691056910569	1.8664328741733	3.34452029144512	0.00169720961651804	0.0484775795320006	0.0417234310938594	pg_9003096/pg_1007339/pg_5007712/pg_5009597/pg_12001753/pg_12004561/pg_11000899/pg_11001027/pg_14007059/pg_15004459/pg_7000498/pg_16005549/pg_16002343/pg_16000546/pg_16000392/pg_2001126/pg_2004634/pg_3005886/pg_19003142/pg_21005065/pg_6008187/pg_6005997/pg_22010263/pg_22004355/pg_13004469/pg_13002638	26	P
lipid translocation	A3_CG_BG.BP	A3_CG_BG	GO:0034204	11/1544	55/27266	0.2	3.53186528497409	4.60493728355128	0.000220648821325932	0.0120212746729795	0.0103464081812774	pg_4009988/pg_5011061/pg_8005464/pg_8007245/pg_16002404/pg_3003083/pg_19000143/pg_21010767/pg_6000212/pg_13001230/pg_13002293	11	P
lipid translocation	IR_CG_AG.BP	IR_CG_AG	GO:0034204	11/1429	55/27266	0.2	3.81609517144857	4.91647963214397	0.000111949103017204	0.00758960967081698	0.00676379869085558	pg_4001397/pg_4009988/pg_8005464/pg_8007245/pg_2004617/pg_17003756/pg_3003083/pg_18000183/pg_21010767/pg_6008529/pg_13001230	11	P
lipid translocation	IR_CG_BG.BP	IR_CG_BG	GO:0034204	11/1420	55/27266	0.2	3.84028169014085	4.94220505900573	0.000105851876728874	0.00634655983484086	0.00562746196938902	pg_4001397/pg_4009988/pg_8005464/pg_8007245/pg_2004617/pg_17003756/pg_3003083/pg_18000183/pg_21010767/pg_6008529/pg_13001230	11	P
lipid transport	IR_CG_AG.BP	IR_CG_AG	GO:0006869	21/1429	194/27266	0.108247422680412	2.06541233506237	3.50232333487221	0.00134803569427473	0.0418371490228602	0.0372849284829545	pg_4001397/pg_4009988/pg_11000205/pg_11007013/pg_8005464/pg_8007245/pg_15004847/pg_15008317/pg_7004008/pg_2004617/pg_2010832/pg_17003756/pg_3000020/pg_3003083/pg_18000183/pg_20000090/pg_20004735/pg_21010767/pg_6001029/pg_6008529/pg_13001230	21	P
lipid transport	IR_CG_BG.BP	IR_CG_BG	GO:0006869	22/1420	194/27266	0.11340206185567	2.17747930884275	3.85784017766014	0.000517337975220908	0.019787588091348	0.0175455526061054	pg_4001397/pg_4009988/pg_11000205/pg_11007013/pg_8005464/pg_8007245/pg_8006934/pg_7004008/pg_2004617/pg_2010832/pg_17003756/pg_3000020/pg_3003083/pg_19000320/pg_18000183/pg_20000090/pg_20004735/pg_21010767/pg_6001029/pg_6008529/pg_6001033/pg_13001230	22	P
macromolecular complex	A3_CG_AG.CC	A3_CG_AG	GO:0032991	350/1523	5143/27266	0.0680536651759673	1.21835274766115	4.22832185704582	2.05404840991967e-05	0.002383098910097	0.00203921008291303	pg_9005610/pg_9006758/pg_9008343/pg_9008696/pg_9011290/pg_9000160/pg_9002821/pg_9002839/pg_9007273/pg_9007289/pg_9007980/pg_9009149/pg_9011259/pg_9011427/pg_1002224/pg_1001742/pg_1006537/pg_1002869/pg_1002407/pg_1000358/pg_4000175/pg_4000341/pg_4000343/pg_4001650/pg_4003409/pg_4006232/pg_4008770/pg_4009836/pg_4010318/pg_4010435/pg_4011069/pg_4000280/pg_4001823/pg_4003395/pg_4006132/pg_4009804/pg_…	350	C
macromolecular complex	A3_CG_BG.CC	A3_CG_BG	GO:0032991	359/1544	5143/27266	0.0698036165662065	1.23268485057914	4.53866776520025	5.45774808773135e-06	0.00141536954146099	0.00121817289777252	pg_9006758/pg_9008343/pg_9008696/pg_9011290/pg_9000160/pg_9002821/pg_9002839/pg_9007273/pg_9007289/pg_9007980/pg_9009149/pg_9011259/pg_9011427/pg_1002224/pg_1001742/pg_1006537/pg_1004577/pg_1002869/pg_1002407/pg_1000358/pg_4000175/pg_4000341/pg_4000343/pg_4000943/pg_4001650/pg_4003409/pg_4005310/pg_4006232/pg_4008770/pg_4009836/pg_4010318/pg_4010435/pg_4011069/pg_4000182/pg_4000280/pg_4001823/pg_…	359	C
macromolecular complex	ES_CG_AG.CC	ES_CG_AG	GO:0032991	171/683	5143/27266	0.033249076414544	1.32733428626495	4.17723450846515	3.27462608142667e-05	0.0216356019858329	0.0194036149598684	pg_9010487/pg_9000160/pg_9001173/pg_9007980/pg_9008035/pg_9009370/pg_1006237/pg_1000798/pg_1006537/pg_1004577/pg_1002734/pg_1001685/pg_1001389/pg_1000192/pg_1000071/pg_4005129/pg_4007371/pg_4000280/pg_4000505/pg_4005601/pg_4008007/pg_4010449/pg_10001042/pg_10003931/pg_10004513/pg_10008565/pg_5000560/pg_5011998/pg_5012569/pg_5012570/pg_5013074/pg_5013173/pg_5007737/pg_5012033/pg_5012360/pg_1201036…	171	C
macromolecular complex	IR_CG_AG.CC	IR_CG_AG	GO:0032991	347/1429	5143/27266	0.0674703480458876	1.28736634696933	5.38046712919923	1.05633260131594e-07	3.96265569840319e-05	3.53148667555729e-05	pg_9005298/pg_9005610/pg_9006758/pg_9008343/pg_9009333/pg_9010241/pg_9010591/pg_9002839/pg_9003293/pg_9007980/pg_9008295/pg_9008896/pg_9009149/pg_9009799/pg_9010904/pg_9011259/pg_1006237/pg_1001764/pg_1000715/pg_1007635/pg_1004577/pg_1001898/pg_1001685/pg_1001389/pg_1001239/pg_1000441/pg_1000257/pg_4001650/pg_4003409/pg_4005310/pg_4006232/pg_4008770/pg_4010318/pg_4000483/pg_4000707/pg_4001091/pg_…	347	C
macromolecular complex	IR_CG_BG.CC	IR_CG_BG	GO:0032991	340/1420	5143/27266	0.0661092747423683	1.26939118670804	5.02712737269915	6.02076033131415e-07	0.000112156519587065	9.9448609170967e-05	pg_9005298/pg_9005610/pg_9006758/pg_9008343/pg_9009333/pg_9010591/pg_9002839/pg_9003293/pg_9007980/pg_9008295/pg_9008896/pg_9009149/pg_9009799/pg_9010904/pg_9011259/pg_1006237/pg_1005532/pg_1003375/pg_1001764/pg_1000715/pg_1001898/pg_1001389/pg_1001239/pg_1000441/pg_1000257/pg_4001650/pg_4002053/pg_4003409/pg_4005310/pg_4006232/pg_4008770/pg_4009836/pg_4010318/pg_4000483/pg_4000707/pg_4001091/pg_…	340	C
macromolecule biosynthetic process	A3_BG_AG.BP	A3_BG_AG	GO:0009059	27/166	2257/27266	0.0119627824545857	1.96492305064298	3.74612657269606	0.000539139765612735	0.045101451184228	0.0363362057743823	pg_9002839/pg_9004224/pg_9007289/pg_4000430/pg_4007454/pg_5013109/pg_5002063/pg_5011448/pg_15000283/pg_15008370/pg_7008622/pg_7000084/pg_16008582/pg_2011185/pg_17009942/pg_18008507/pg_20000432/pg_23002797/pg_23004557/pg_21009729/pg_6005114/pg_6003443/pg_22005744/pg_13001636/pg_24004039/pg_24005218/pg_24000420	27	P
macromolecule localization	A3_CG_AG.BP	A3_CG_AG	GO:0033036	114/1523	1551/27266	0.0735009671179884	1.31587	3.1156651971366	0.00159361124510557	0.0452124460732728	0.0386881448835989	pg_9005610/pg_9005785/pg_9008696/pg_9007289/pg_9010574/pg_9011427/pg_4000343/pg_4001186/pg_4009804/pg_4009988/pg_10001140/pg_10000326/pg_5001227/pg_5002059/pg_5001328/pg_5002084/pg_5007040/pg_5011061/pg_5011733/pg_5013069/pg_12001418/pg_12001753/pg_12007032/pg_12008538/pg_12009512/pg_12003548/pg_11000494/pg_11002042/pg_11005333/pg_11004734/pg_11010345/pg_11011332/pg_14000223/pg_14000494/pg_800546…	114	P
macromolecule localization	A3_CG_BG.BP	A3_CG_BG	GO:0033036	117/1544	1551/27266	0.0754352030947776	1.33213487537708	3.29990279545429	0.000904034595507143	0.0330393761488449	0.0284361584765274	pg_9005785/pg_9008696/pg_9007289/pg_9010574/pg_9011427/pg_4000343/pg_4001186/pg_4009804/pg_4009988/pg_10000326/pg_5001227/pg_5002059/pg_5001328/pg_5002084/pg_5007040/pg_5011061/pg_5011733/pg_5013069/pg_12001753/pg_12008538/pg_12009512/pg_12003548/pg_11000040/pg_11000494/pg_11001723/pg_11002042/pg_11005333/pg_11004734/pg_11010345/pg_11011332/pg_14000223/pg_14000494/pg_8005464/pg_8007135/pg_8007245…	117	P
macromolecule localization	A5_CG_AG.BP	A5_CG_AG	GO:0033036	84/979	1551/27266	0.0541586073500967	1.50836423698441	3.97842531436218	0.000116088507598414	0.0123940065972952	0.0108547616813955	pg_9001528/pg_9010487/pg_1000798/pg_1000149/pg_1002333/pg_4002624/pg_4005129/pg_4001411/pg_10002328/pg_10008402/pg_10001381/pg_5012128/pg_5011360/pg_12004006/pg_12008423/pg_12009103/pg_12000302/pg_11000386/pg_11001019/pg_11005333/pg_11011700/pg_11002399/pg_11004734/pg_11008509/pg_14000008/pg_14000494/pg_14002188/pg_8005464/pg_8007245/pg_8001642/pg_15005433/pg_15006407/pg_15008704/pg_7000090/pg_70…	84	P
macromolecule localization	A5_CG_BG.BP	A5_CG_BG	GO:0033036	86/964	1551/27266	0.0554480980012895	1.56830688807382	4.41207042209666	2.45227876273201e-05	0.00411819346888128	0.00366379051639048	pg_9001528/pg_9010487/pg_9005385/pg_1000798/pg_1000149/pg_1002333/pg_4001397/pg_4002624/pg_4005129/pg_4001411/pg_4002111/pg_10002328/pg_10008402/pg_10010294/pg_10001381/pg_5006848/pg_5012128/pg_5002451/pg_5007300/pg_5011360/pg_12004006/pg_12008423/pg_12009103/pg_12000302/pg_11000386/pg_11005333/pg_11011700/pg_11002399/pg_11004734/pg_11008509/pg_14001759/pg_14000008/pg_14000494/pg_14002188/pg_8005…	86	P
macromolecule localization	ES_CG_AG.BP	ES_CG_AG	GO:0033036	62/683	1551/27266	0.0399742101869761	1.59580792819633	3.87284414229002	0.000202067021463324	0.0368497875901164	0.0330482641629178	pg_9004493/pg_9010487/pg_1000798/pg_4005129/pg_4000505/pg_4002111/pg_4009988/pg_10003328/pg_10003931/pg_5000270/pg_12006340/pg_12001386/pg_11000040/pg_11000386/pg_11005333/pg_11007013/pg_11000563/pg_11001362/pg_11004734/pg_11012041/pg_14000008/pg_14000494/pg_8007245/pg_8007823/pg_15003496/pg_15004847/pg_15003782/pg_7002937/pg_7002967/pg_16000887/pg_16000066/pg_2000019/pg_2001153/pg_2012949/pg_170…	62	P
macromolecule localization	ES_CG_BG.BP	ES_CG_BG	GO:0033036	65/706	1551/27266	0.0419084461637653	1.61852081175811	4.08938517240571	9.57256749191798e-05	0.0474267538294025	0.0433172673991002	pg_9004493/pg_9010487/pg_1000798/pg_4001397/pg_4005129/pg_4000505/pg_4002111/pg_4009988/pg_10003328/pg_10003931/pg_5000270/pg_12004006/pg_12006340/pg_12001386/pg_11000040/pg_11001019/pg_11001723/pg_11005333/pg_11007013/pg_11000563/pg_11001362/pg_11004734/pg_11010345/pg_14000008/pg_14000494/pg_8007245/pg_8007823/pg_15003496/pg_15004847/pg_15003782/pg_7002937/pg_7002967/pg_16000887/pg_16000066/pg_2…	65	P
macromolecule localization	IR_CG_AG.BP	IR_CG_AG	GO:0033036	119/1429	1551/27266	0.0767246937459703	1.46394366667434	4.42461724728587	1.80384283205752e-05	0.00219492258846338	0.0019560972400811	pg_9001528/pg_9005610/pg_9008714/pg_9010574/pg_1007635/pg_4001397/pg_4006929/pg_4009988/pg_10002276/pg_10011062/pg_10000009/pg_10005516/pg_5007019/pg_5010216/pg_5012576/pg_5000048/pg_5002084/pg_5002451/pg_5003710/pg_5007040/pg_12000648/pg_12001418/pg_12001455/pg_12001666/pg_12001753/pg_12004006/pg_12008423/pg_12011008/pg_11000205/pg_11000519/pg_11007013/pg_11004734/pg_11008509/pg_11012041/pg_1400…	119	P
macromolecule localization	IR_CG_BG.BP	IR_CG_BG	GO:0033036	117/1420	1551/27266	0.0754352030947776	1.44846214618465	4.26273837563077	3.3685653258227e-05	0.00298144765980752	0.00264363430833571	pg_9001528/pg_9005610/pg_9005385/pg_9010574/pg_4001397/pg_4005418/pg_4006929/pg_4009988/pg_10002276/pg_10011062/pg_10000009/pg_5007019/pg_5010216/pg_5012576/pg_5000048/pg_5002084/pg_5002451/pg_5003710/pg_5007040/pg_5008308/pg_12001455/pg_12001666/pg_12001753/pg_12008423/pg_12011008/pg_12000302/pg_11000205/pg_11005333/pg_11007013/pg_11004734/pg_11008509/pg_11012041/pg_14006469/pg_8005464/pg_800724…	117	P
macromolecule metabolic process	A3_CG_AG.BP	A3_CG_AG	GO:0043170	600/1523	9686/27266	0.0619450753665084	1.10899174323258	3.24922301018603	0.000683686208104058	0.0282710642897829	0.0241914589067817	pg_9004193/pg_9004611/pg_9005582/pg_9006758/pg_9008343/pg_9008696/pg_9008728/pg_9008910/pg_9010489/pg_9011260/pg_9000160/pg_9001355/pg_9001567/pg_9002821/pg_9002839/pg_9002841/pg_9003534/pg_9004224/pg_9004283/pg_9007289/pg_9007980/pg_9009149/pg_9009250/pg_9011353/pg_1004761/pg_1004560/pg_1003117/pg_1002224/pg_1002194/pg_1001742/pg_1001441/pg_1001300/pg_1000986/pg_1000446/pg_1007649/pg_1006096/pg_…	600	P
macromolecule metabolic process	A3_CG_BG.BP	A3_CG_BG	GO:0043170	604/1544	9686/27266	0.0623580425356184	1.10120102835244	3.03893740451327	0.00137580431952599	0.0449735145338384	0.0387075706505235	pg_9002705/pg_9004193/pg_9004611/pg_9005582/pg_9006758/pg_9008343/pg_9008696/pg_9008728/pg_9008910/pg_9011260/pg_9000160/pg_9001355/pg_9001567/pg_9002821/pg_9002839/pg_9002841/pg_9003534/pg_9007289/pg_9007980/pg_9009149/pg_9009250/pg_9011353/pg_1004761/pg_1004560/pg_1003117/pg_1002224/pg_1002194/pg_1001742/pg_1001441/pg_1001342/pg_1001300/pg_1000986/pg_1000446/pg_1007649/pg_1006096/pg_1005043/pg_…	604	P
macromolecule metabolic process	ES_CG_AG.BP	ES_CG_AG	GO:0043170	289/683	9686/27266	0.0298368779682015	1.19111612691213	3.75466539322424	0.00011961284762864	0.0308530786383287	0.027670191872483	pg_9003533/pg_9005261/pg_9006394/pg_9010221/pg_9010487/pg_9000160/pg_9001173/pg_9001567/pg_9003534/pg_9007980/pg_9008035/pg_9009366/pg_9009370/pg_1006237/pg_1004122/pg_1002599/pg_1002194/pg_1001342/pg_1000798/pg_1000223/pg_1007649/pg_1002734/pg_1001685/pg_1000458/pg_4001212/pg_4005129/pg_4005384/pg_4007371/pg_4008505/pg_4010163/pg_4010615/pg_4011400/pg_4000066/pg_4000280/pg_4000505/pg_4002352/pg_…	289	P
macromolecule metabolic process	IR_CG_AG.BP	IR_CG_AG	GO:0043170	567/1429	9686/27266	0.0585380962213504	1.11693473168043	3.3705761486383	0.000450807920266085	0.0213167745154392	0.0189973368611024	pg_9000805/pg_9001528/pg_9004611/pg_9005261/pg_9006394/pg_9006758/pg_9008343/pg_9009333/pg_9009509/pg_9010100/pg_9010221/pg_9010241/pg_9010789/pg_9010845/pg_9001355/pg_9001567/pg_9002839/pg_9003293/pg_9004224/pg_9004283/pg_9007980/pg_9008896/pg_9009002/pg_9009149/pg_9009250/pg_9010229/pg_9010904/pg_9010911/pg_1006980/pg_1006237/pg_1004560/pg_1002599/pg_1001764/pg_1001441/pg_1000799/pg_1000562/pg_…	567	P
macromolecule metabolic process	IR_CG_BG.BP	IR_CG_BG	GO:0043170	568/1420	9686/27266	0.0586413380136279	1.12599628329548	3.61968505320784	0.000182051470158913	0.00922835452369182	0.00818273450082694	pg_9001528/pg_9004611/pg_9005261/pg_9006394/pg_9006758/pg_9008343/pg_9009333/pg_9009509/pg_9010100/pg_9010221/pg_9010489/pg_9010789/pg_9010845/pg_9001355/pg_9001567/pg_9002839/pg_9003293/pg_9004224/pg_9004283/pg_9007980/pg_9008896/pg_9009002/pg_9009149/pg_9009250/pg_9010904/pg_9010911/pg_1006980/pg_1006237/pg_1004560/pg_1002599/pg_1001764/pg_1001300/pg_1000799/pg_1000562/pg_1000446/pg_1000181/pg_…	568	P
membrane-bounded organelle	A5_CG_AG.CC	A5_CG_AG	GO:0043227	698/979	17940/27266	0.0389074693422519	1.08360680192629	3.69512138469971	0.00010450783177009	0.0123940065972952	0.0108547616813955	pg_9000381/pg_9001528/pg_9003250/pg_9003867/pg_9005466/pg_9005753/pg_9006758/pg_9007719/pg_9008849/pg_9009027/pg_9009201/pg_9009829/pg_9010221/pg_9010487/pg_9011443/pg_9001110/pg_9001567/pg_9002432/pg_9002576/pg_9002839/pg_9003293/pg_9004224/pg_9005672/pg_9006297/pg_9007980/pg_9008523/pg_9008601/pg_9009030/pg_9009366/pg_9009712/pg_9009715/pg_9009799/pg_9010295/pg_9010698/pg_9010911/pg_1007548/pg_…	698	C
membrane-enclosed lumen	A3_CG_AG.CC	A3_CG_AG	GO:0031974	252/1523	3296/27266	0.0764563106796116	1.36878382599494	5.49230408816332	8.60651769804888e-08	3.97710533803395e-05	3.40319626338797e-05	pg_9005582/pg_9006758/pg_9008343/pg_9008696/pg_9002821/pg_9002839/pg_9007289/pg_9007980/pg_9011259/pg_9011427/pg_1002224/pg_1001742/pg_1000986/pg_1002869/pg_4000175/pg_4000343/pg_4000853/pg_4001650/pg_4007238/pg_4008770/pg_4010318/pg_4010435/pg_4011171/pg_4002379/pg_4010449/pg_4011149/pg_10000535/pg_10000836/pg_10001598/pg_10004713/pg_10010622/pg_10000568/pg_10002167/pg_10002961/pg_10009622/pg_50…	252	C
membrane-enclosed lumen	A3_CG_BG.CC	A3_CG_BG	GO:0031974	247/1544	3296/27266	0.0749393203883495	1.32337792079581	4.85114192926399	1.77322851178737e-06	0.00068050560841348	0.000585694028780502	pg_9005582/pg_9006758/pg_9008343/pg_9008696/pg_9002821/pg_9002839/pg_9007289/pg_9007980/pg_9011259/pg_9011427/pg_1002224/pg_1001742/pg_1000986/pg_1002869/pg_4000175/pg_4000343/pg_4000853/pg_4001650/pg_4007238/pg_4008770/pg_4010318/pg_4010435/pg_4011171/pg_4002379/pg_4003872/pg_4010449/pg_10000535/pg_10001598/pg_10004713/pg_10010622/pg_10000568/pg_10002167/pg_10009622/pg_5000560/pg_5001719/pg_5002…	247	C
membrane-enclosed lumen	A5_CG_AG.CC	A5_CG_AG	GO:0031974	179/979	3296/27266	0.0543082524271845	1.51253198230808	6.05625481462522	7.17288451103174e-09	6.20574058279429e-06	5.43503301809581e-06	pg_9000381/pg_9006758/pg_9010487/pg_9011443/pg_9002839/pg_9003293/pg_9007980/pg_9009799/pg_1000798/pg_1000066/pg_1002333/pg_4001201/pg_4001650/pg_4002274/pg_4005129/pg_4008770/pg_4000483/pg_4000612/pg_4002379/pg_4008487/pg_4008981/pg_4009730/pg_4010449/pg_4011540/pg_10000586/pg_10000997/pg_10001598/pg_10004713/pg_10007807/pg_10010296/pg_10002167/pg_5007679/pg_5000580/pg_5000673/pg_5002063/pg_5011…	179	C
membrane-enclosed lumen	A5_CG_BG.CC	A5_CG_BG	GO:0031974	167/964	3296/27266	0.0506674757281553	1.4330906568505	5.07674418984374	8.55353650871372e-07	0.000718211948848329	0.000638964183405316	pg_9000381/pg_9003884/pg_9006758/pg_9010487/pg_9011443/pg_9002839/pg_9003293/pg_9007980/pg_9008896/pg_9009799/pg_1000986/pg_1000798/pg_1000066/pg_1006154/pg_1002333/pg_4001201/pg_4001650/pg_4002274/pg_4005129/pg_4008770/pg_4000483/pg_4000612/pg_4002379/pg_4008487/pg_4008981/pg_4009730/pg_4010449/pg_4011540/pg_10000586/pg_10000997/pg_10001598/pg_10004713/pg_10007807/pg_10010296/pg_10002167/pg_5007…	167	C
membrane-enclosed lumen	IR_CG_AG.CC	IR_CG_AG	GO:0031974	247/1429	3296/27266	0.0749393203883495	1.42987789342809	6.19016918933047	2.37414444355506e-09	1.21448279853494e-06	1.08233723723409e-06	pg_9005199/pg_9006758/pg_9008343/pg_9009333/pg_9002839/pg_9003293/pg_9007980/pg_9008896/pg_9009799/pg_9010076/pg_9010904/pg_9011259/pg_1006237/pg_1001764/pg_1000965/pg_1001461/pg_1001239/pg_1000257/pg_4000853/pg_4001650/pg_4007238/pg_4008770/pg_4010318/pg_4000483/pg_4001091/pg_4002379/pg_4003872/pg_4006929/pg_4008981/pg_4010449/pg_10000090/pg_10000269/pg_10000528/pg_10000535/pg_10000586/pg_100047…	247	C
membrane-enclosed lumen	IR_CG_BG.CC	IR_CG_BG	GO:0031974	244/1420	3296/27266	0.0740291262135922	1.42146348967592	6.04880795838598	5.13830751323193e-09	3.17265246424084e-06	2.81317462518675e-06	pg_9005199/pg_9006758/pg_9008343/pg_9009333/pg_9002839/pg_9003293/pg_9007980/pg_9008896/pg_9009799/pg_9010076/pg_9010904/pg_9011259/pg_1006237/pg_1001764/pg_1000965/pg_1001461/pg_1001239/pg_1000257/pg_4000853/pg_4001650/pg_4002053/pg_4005384/pg_4007238/pg_4008770/pg_4010318/pg_4000483/pg_4001091/pg_4002379/pg_4003872/pg_4006929/pg_4008981/pg_4010449/pg_10000090/pg_10000528/pg_10000535/pg_10000586…	244	C
metabolic process	A3_CG_AG.BP	A3_CG_AG	GO:0008152	855/1523	14169/27266	0.0603430023290282	1.08031011260885	3.35488042482556	0.000429098766507465	0.0215167576391921	0.0184118204005433	pg_9001286/pg_9001399/pg_9003096/pg_9003586/pg_9004193/pg_9004611/pg_9005582/pg_9006758/pg_9008343/pg_9008696/pg_9008728/pg_9008910/pg_9009767/pg_9010489/pg_9011260/pg_9000160/pg_9001355/pg_9001567/pg_9002821/pg_9002839/pg_9002841/pg_9003534/pg_9004224/pg_9004283/pg_9005274/pg_9007273/pg_9007289/pg_9007980/pg_9009149/pg_9009250/pg_9010563/pg_9010574/pg_9010981/pg_9011353/pg_1007339/pg_1004761/pg_…	855	P
metabolic process	A3_CG_BG.BP	A3_CG_BG	GO:0008152	869/1544	14169/27266	0.0613310748817842	1.0830654713256	3.49525006224799	0.000256072898312471	0.0132169555585138	0.0113755005889316	pg_9001286/pg_9001399/pg_9002705/pg_9003096/pg_9003586/pg_9004193/pg_9004611/pg_9005582/pg_9006758/pg_9007719/pg_9008283/pg_9008343/pg_9008696/pg_9008728/pg_9008910/pg_9009767/pg_9011260/pg_9000160/pg_9001355/pg_9001567/pg_9002821/pg_9002839/pg_9002841/pg_9003534/pg_9005274/pg_9007273/pg_9007289/pg_9007980/pg_9009149/pg_9009250/pg_9010563/pg_9010574/pg_9010981/pg_9011353/pg_9011415/pg_1007339/pg_…	869	P
metabolic process	IR_CG_BG.BP	IR_CG_BG	GO:0008152	792/1420	14169/27266	0.0558966758416261	1.07329490387167	2.95058220729791	0.00171149044318104	0.0426038871034709	0.0377766476110025	pg_9001286/pg_9001528/pg_9003096/pg_9003586/pg_9004559/pg_9004611/pg_9005199/pg_9005261/pg_9006394/pg_9006758/pg_9007719/pg_9008283/pg_9008343/pg_9009333/pg_9009509/pg_9010100/pg_9010221/pg_9010489/pg_9010591/pg_9010789/pg_9010845/pg_9001355/pg_9001567/pg_9002839/pg_9002855/pg_9003293/pg_9004224/pg_9004283/pg_9004883/pg_9007336/pg_9007980/pg_9008896/pg_9009002/pg_9009149/pg_9009250/pg_9009418/pg_…	792	P
metal ion binding	IR_CG_BG.MF	IR_CG_BG	GO:0046872	76/1420	1029/27266	0.0738581146744412	1.4181798272629	3.20526493030393	0.00141316138718501	0.0369734750007785	0.0327841901530349	pg_9005199/pg_9009002/pg_1005820/pg_1005618/pg_1001087/pg_1001461/pg_4003180/pg_4008370/pg_4003872/pg_4004045/pg_5002260/pg_5010700/pg_5000879/pg_5000888/pg_5002132/pg_12004176/pg_11002154/pg_11002584/pg_11005333/pg_11005730/pg_11008509/pg_14006469/pg_8009597/pg_8008993/pg_7007851/pg_7005282/pg_7006413/pg_16005046/pg_16002505/pg_16006175/pg_16000313/pg_2000306/pg_17005742/pg_3006043/pg_3011240/pg…	76	F
methylthioadenosine nucleosidase activity	A5_CG_AG.MF	A5_CG_AG	GO:0008930	3/979	7/27266	0.428571428571429	11.9360863855246	5.5844393245452	0.00144916634288118	0.0485330482961045	0.0425055988788034	pg_10009469/pg_14006086/pg_17004338	3	F
microtubule associated complex	IR_CG_AG.CC	IR_CG_AG	GO:0005875	28/1429	289/27266	0.0968858131487889	1.84862741869481	3.41088421877697	0.00136416118877367	0.0418371490228602	0.0372849284829545	pg_4005310/pg_4001091/pg_4003395/pg_4009439/pg_4010062/pg_12008125/pg_11011810/pg_8006689/pg_8008247/pg_15004843/pg_7010101/pg_7004221/pg_7002631/pg_7002306/pg_2007083/pg_2011698/pg_3003116/pg_3004253/pg_3001129/pg_19007074/pg_18004935/pg_23001303/pg_21009770/pg_6008317/pg_6013156/pg_22007186/pg_13001803/pg_13007982	28	C
microtubule cytoskeleton organization	IR_CG_BG.BP	IR_CG_BG	GO:0000226	36/1420	410/27266	0.0878048780487805	1.68597732737891	3.28043380962927	0.0016418447098005	0.0416133004629436	0.0368982995307796	pg_9009913/pg_4002053/pg_4001091/pg_10000586/pg_10005900/pg_5007737/pg_12008423/pg_12008125/pg_11000205/pg_14008071/pg_8007823/pg_7010101/pg_7002631/pg_7002306/pg_16003093/pg_2001153/pg_2009365/pg_2010832/pg_17007466/pg_3004253/pg_3008661/pg_3000020/pg_3001129/pg_3004052/pg_19005257/pg_23002918/pg_23001303/pg_21000067/pg_21005831/pg_21006211/pg_21009770/pg_6008317/pg_6013156/pg_6012749/pg_1300144…	36	P
microtubule end	A5_CG_AG.CC	A5_CG_AG	GO:1990752	7/979	43/27266	0.162790697674419	4.53386227047058	4.47547813545502	0.00078387397117614	0.0326961429208755	0.0286355212514091	pg_4009439/pg_12003467/pg_15004843/pg_23001303/pg_23008551/pg_21009770/pg_13007982	7	C
microtubule end	A5_CG_BG.CC	A5_CG_BG	GO:1990752	7/964	43/27266	0.162790697674419	4.60440991990736	4.52842619277089	0.000715776557592169	0.0369132675221512	0.0328402442718121	pg_4009439/pg_12003467/pg_15004843/pg_23001303/pg_23008551/pg_21009770/pg_13007982	7	C
microtubule motor activity	IR_CG_AG.MF	IR_CG_AG	GO:0003777	28/1429	241/27266	0.116182572614108	2.21681877179585	4.46220371775222	7.07064210227874e-05	0.00568378615850321	0.0050653442068054	pg_4005310/pg_4001091/pg_4003395/pg_4009439/pg_4010062/pg_12008125/pg_11011810/pg_8006689/pg_8008247/pg_15004843/pg_7010101/pg_7004221/pg_7002631/pg_7002306/pg_2007083/pg_2011698/pg_3003116/pg_3004253/pg_3001129/pg_19007074/pg_18004935/pg_23001303/pg_21009770/pg_6008317/pg_6013156/pg_22007186/pg_13001803/pg_13007982	28	F
microtubule motor activity	IR_CG_BG.MF	IR_CG_BG	GO:0003777	27/1420	241/27266	0.112033195020747	2.15119513763076	4.20750721875624	0.000156678152122233	0.00850548286793519	0.00754176792091889	pg_4002053/pg_4005310/pg_4001091/pg_4003395/pg_4009439/pg_4010062/pg_12008125/pg_8006689/pg_8008247/pg_15004843/pg_7010101/pg_7004221/pg_7002631/pg_7002306/pg_2007083/pg_2011698/pg_3003116/pg_3004253/pg_3001129/pg_3004052/pg_19007074/pg_23001303/pg_21009770/pg_6008317/pg_6013156/pg_22007186/pg_13007982	27	F
microtubule plus-end	A5_CG_AG.CC	A5_CG_AG	GO:0035371	7/979	38/27266	0.184210526315789	5.1304230955325	4.91702087550214	0.000358712092099336	0.0224346321697307	0.0196484150383897	pg_4009439/pg_12003467/pg_15004843/pg_23001303/pg_23008551/pg_21009770/pg_13007982	7	C
microtubule plus-end	A5_CG_BG.CC	A5_CG_BG	GO:0035371	7/964	38/27266	0.184210526315789	5.21025333042149	4.97209063464807	0.000326768163810206	0.0225514795791208	0.0200631411896735	pg_4009439/pg_12003467/pg_15004843/pg_23001303/pg_23008551/pg_21009770/pg_13007982	7	C
microtubule-based movement	IR_CG_AG.BP	IR_CG_AG	GO:0007018	29/1429	291/27266	0.0996563573883162	1.90149072116853	3.63600818013531	0.000727386754821767	0.0289194524552859	0.0257727818875127	pg_1007635/pg_4005310/pg_4001091/pg_4003395/pg_4009439/pg_4010062/pg_12008125/pg_11011810/pg_8006689/pg_8008247/pg_15004843/pg_7010101/pg_7004221/pg_7002631/pg_7002306/pg_2007083/pg_2011698/pg_3003116/pg_3004253/pg_3001129/pg_19007074/pg_18004935/pg_23001303/pg_21009770/pg_6008317/pg_6013156/pg_22007186/pg_13001803/pg_13007982	29	P
microtubule-based movement	IR_CG_BG.BP	IR_CG_BG	GO:0007018	28/1420	291/27266	0.0962199312714777	1.84755820144233	3.40710526587101	0.00137830524439262	0.0365924012140268	0.032446293985933	pg_4002053/pg_4005310/pg_4001091/pg_4003395/pg_4009439/pg_4010062/pg_12008125/pg_8006689/pg_8008247/pg_15004843/pg_7010101/pg_7004221/pg_7002631/pg_7002306/pg_2007083/pg_2011698/pg_3003116/pg_3004253/pg_3001129/pg_3004052/pg_19007074/pg_23001303/pg_23009949/pg_21009770/pg_6008317/pg_6013156/pg_22007186/pg_13007982	28	P
microtubule-based process	IR_CG_AG.BP	IR_CG_AG	GO:0007017	48/1429	587/27266	0.0817717206132879	1.56024334096705	3.22707309953175	0.00162783029803427	0.0477072973283273	0.0425163571262899	pg_9009913/pg_1007635/pg_4005310/pg_4001091/pg_4003395/pg_4009439/pg_4010062/pg_10000586/pg_5007737/pg_12008423/pg_12008125/pg_11000205/pg_11011810/pg_14008071/pg_8006689/pg_8007823/pg_8008247/pg_15004843/pg_7010101/pg_7004221/pg_7002631/pg_7002306/pg_16003093/pg_2001153/pg_2007083/pg_2009365/pg_2010832/pg_2011698/pg_17007466/pg_3003116/pg_3004253/pg_3008661/pg_3000020/pg_3001129/pg_19007074/pg_1…	48	P
microtubule-based process	IR_CG_BG.BP	IR_CG_BG	GO:0007017	51/1420	587/27266	0.0868824531516184	1.6682654701634	3.83648541638596	0.00026187685845316	0.0122708013675195	0.0108804564719548	pg_9009913/pg_4002053/pg_4005310/pg_4001091/pg_4003395/pg_4009439/pg_4010062/pg_10000586/pg_10005900/pg_5007737/pg_12008423/pg_12008125/pg_11000205/pg_14008071/pg_8006689/pg_8007823/pg_8008247/pg_15004843/pg_7010101/pg_7004221/pg_7002631/pg_7002306/pg_16003093/pg_2001153/pg_2007083/pg_2009365/pg_2010832/pg_2011698/pg_17007466/pg_3003116/pg_3004253/pg_3008661/pg_3000020/pg_3001129/pg_3004052/pg_19…	51	P
miRNA binding	A3_CG_AG.MF	A3_CG_AG	GO:0035198	7/1523	30/27266	0.233333333333333	4.17732545414752	4.23519870268819	0.00109393429516248	0.0377492408830206	0.0323019041739376	pg_4007238/pg_4009188/pg_11002472/pg_8002224/pg_15003759/pg_15003766/pg_6006548	7	F
miRNA metabolic process	IR_CG_BG.BP	IR_CG_BG	GO:0010586	8/1420	43/27266	0.186046511627907	3.57235506059613	3.95683010417006	0.00150614896471681	0.0388809566076896	0.0344755442849653	pg_5001795/pg_11002472/pg_2010195/pg_17007663/pg_18011597/pg_20009253/pg_6003611/pg_6003636	8	P
mitochondrial translational elongation	A5_CG_AG.BP	A5_CG_AG	GO:0070125	3/979	6/27266	0.5	13.9254341164454	6.11056575863988	0.000850814213159013	0.0326961429208755	0.0286355212514091	pg_8000630/pg_17008400/pg_19008901	3	P
mitochondrial translational elongation	A5_CG_BG.BP	A5_CG_BG	GO:0070125	3/964	6/27266	0.5	14.1421161825726	6.16346427340806	0.00081329350832846	0.0369132675221512	0.0328402442718121	pg_8000630/pg_17008400/pg_19008901	3	P
mitotic cell cycle	A3_CG_BG.BP	A3_CG_BG	GO:0000278	59/1544	671/27266	0.0879284649776453	1.55275746507803	3.55197508932097	0.000568077015437657	0.0255157645712609	0.0219607755827286	pg_1003117/pg_4001465/pg_10001427/pg_5002818/pg_5007040/pg_12000175/pg_12003078/pg_12008125/pg_11000054/pg_11006012/pg_14002674/pg_14000223/pg_14000596/pg_8000202/pg_8003278/pg_8011760/pg_8007823/pg_8012289/pg_15004446/pg_7010101/pg_7008287/pg_7003123/pg_7000498/pg_16000546/pg_2000116/pg_3004253/pg_3010019/pg_3001129/pg_3001173/pg_19006174/pg_19005257/pg_19001385/pg_18010650/pg_18008101/pg_180013…	59	P
mitotic cell cycle process	A3_CG_AG.BP	A3_CG_AG	GO:1903047	55/1523	623/27266	0.0882825040128411	1.58050607643738	3.56518733728576	0.000568852315932936	0.026110338696595	0.0223425329568899	pg_1003117/pg_4001465/pg_10001427/pg_5002818/pg_5004942/pg_5007040/pg_12003078/pg_11006012/pg_14002674/pg_14000223/pg_14000596/pg_8000202/pg_8003278/pg_8011760/pg_8007823/pg_8012289/pg_15004446/pg_7010101/pg_7008287/pg_7003123/pg_7000498/pg_16000546/pg_2000116/pg_17000319/pg_3004253/pg_3010019/pg_3001129/pg_3001173/pg_19005257/pg_19001385/pg_18010650/pg_18008101/pg_18000153/pg_18001361/pg_2000817…	55	P
mitotic cell cycle process	A3_CG_BG.BP	A3_CG_BG	GO:1903047	58/1544	623/27266	0.0930979133226324	1.64404644083866	3.98422336082758	0.000147962116493248	0.00966399001533887	0.00831755267877121	pg_1003117/pg_4001465/pg_10001427/pg_5002818/pg_5007040/pg_12003078/pg_12008125/pg_11000054/pg_11006012/pg_14002674/pg_14000223/pg_14000596/pg_8000202/pg_8003278/pg_8011760/pg_8007823/pg_8012289/pg_15004446/pg_7010101/pg_7008287/pg_7003123/pg_7000498/pg_16000546/pg_2000116/pg_3004253/pg_3010019/pg_3001129/pg_3001173/pg_19006174/pg_19005257/pg_19001385/pg_18010650/pg_18008101/pg_18001361/pg_200081…	58	P
mitotic spindle elongation	IR_CG_BG.BP	IR_CG_BG	GO:0000022	4/1420	8/27266	0.5	9.60070422535211	5.70272285338255	0.00043301227900146	0.0172462604836581	0.0152921704847358	pg_4002053/pg_4001091/pg_6008317/pg_6013156	4	P
mitotic spindle midzone assembly	IR_CG_BG.BP	IR_CG_BG	GO:0051256	4/1420	8/27266	0.5	9.60070422535211	5.70272285338255	0.00043301227900146	0.0172462604836581	0.0152921704847358	pg_4002053/pg_4001091/pg_6008317/pg_6013156	4	P
molecular_function	A5_CG_AG.MF	A5_CG_AG	GO:0003674	770/979	20194/27266	0.0381301376646529	1.06195743980023	3.33623856218873	0.00039011005621604	0.0232765666875571	0.0203857874506604	pg_9000381/pg_9001528/pg_9003096/pg_9003250/pg_9003779/pg_9003867/pg_9005466/pg_9005753/pg_9006758/pg_9007719/pg_9008849/pg_9009027/pg_9009201/pg_9009829/pg_9010487/pg_9011443/pg_9001355/pg_9001567/pg_9002576/pg_9002839/pg_9003293/pg_9004224/pg_9004883/pg_9005274/pg_9005672/pg_9006297/pg_9007980/pg_9008523/pg_9009030/pg_9009366/pg_9009712/pg_9009715/pg_9010295/pg_9010698/pg_9010911/pg_9011415/pg_…	770	F
motor activity	A3_CG_BG.MF	A3_CG_BG	GO:0003774	30/1544	283/27266	0.106007067137809	1.87201340192973	3.61281141781585	0.000749523250782374	0.0294666772275803	0.0253612265451159	pg_4005310/pg_4003395/pg_10004513/pg_5007040/pg_12002004/pg_12000191/pg_12008125/pg_11000054/pg_8007300/pg_15004843/pg_7010101/pg_7004221/pg_7002631/pg_2007083/pg_2002451/pg_2004341/pg_3003116/pg_3004253/pg_3010832/pg_3010835/pg_3001129/pg_19001385/pg_21006293/pg_21000278/pg_6008317/pg_6002871/pg_6013156/pg_22001448/pg_22000045/pg_13010562	30	F
motor activity	IR_CG_AG.MF	IR_CG_AG	GO:0003774	35/1429	283/27266	0.123674911660777	2.3597761660901	5.40770943921164	2.32120330867186e-06	0.000567887435560721	0.000506096684783193	pg_9005298/pg_4005310/pg_4001091/pg_4003395/pg_4009439/pg_4010062/pg_10004513/pg_5007040/pg_12008125/pg_11011810/pg_14002040/pg_8006689/pg_8008247/pg_15004843/pg_7010101/pg_7004221/pg_7002631/pg_7002306/pg_2007083/pg_2004341/pg_2011698/pg_3003116/pg_3004253/pg_3001129/pg_19007074/pg_18004935/pg_23001303/pg_21009770/pg_6008317/pg_6003969/pg_6013156/pg_22008114/pg_22007186/pg_13001803/pg_13007982	35	F
motor activity	IR_CG_BG.MF	IR_CG_BG	GO:0003774	34/1420	283/27266	0.120141342756184	2.30688299407754	5.18006323047146	5.3332693831125e-06	0.000646485001744246	0.00057323492660136	pg_9005298/pg_4002053/pg_4005310/pg_4001091/pg_4003395/pg_4009439/pg_4010062/pg_10004513/pg_5007040/pg_12008125/pg_14002040/pg_8006689/pg_8008247/pg_15004843/pg_7010101/pg_7004221/pg_7002631/pg_7002306/pg_2007083/pg_2004341/pg_2011698/pg_3003116/pg_3004253/pg_3001129/pg_3004052/pg_19007074/pg_23001303/pg_21009770/pg_6008317/pg_6003969/pg_6013156/pg_22008114/pg_22007186/pg_13007982	34	F
movement of cell or subcellular component	A3_CG_BG.BP	A3_CG_BG	GO:0006928	40/1544	431/27266	0.0928074245939675	1.63891660555642	3.2757144990728	0.00156085069624722	0.0479462601406287	0.0412661378826729	pg_9005582/pg_9008696/pg_4005310/pg_4003395/pg_10004513/pg_5002818/pg_5007040/pg_5011733/pg_12002004/pg_12000191/pg_12008125/pg_11000054/pg_8007300/pg_8011968/pg_8006839/pg_15004843/pg_7010101/pg_7004221/pg_7002631/pg_7000498/pg_16000546/pg_2001153/pg_2007083/pg_2002451/pg_2004341/pg_3003116/pg_3004253/pg_3010832/pg_3010835/pg_3001129/pg_19001385/pg_21006293/pg_21000278/pg_6008317/pg_6008187/pg_6…	40	P
movement of cell or subcellular component	A5_CG_AG.BP	A5_CG_AG	GO:0006928	29/979	431/27266	0.0672853828306264	1.87395633121538	3.52940220345414	0.000990331423263595	0.036720074415438	0.0321597099028231	pg_9010911/pg_1000458/pg_4009439/pg_5004716/pg_12003467/pg_11008099/pg_14006121/pg_8006839/pg_15004843/pg_7004221/pg_7001952/pg_2001153/pg_2007083/pg_2002451/pg_3003116/pg_19000694/pg_18000652/pg_18004935/pg_20004856/pg_23001303/pg_23008551/pg_21000918/pg_21009770/pg_6008317/pg_6008187/pg_6013156/pg_22008114/pg_13007982/pg_24005295	29	P
movement of cell or subcellular component	IR_CG_AG.BP	IR_CG_AG	GO:0006928	41/1429	431/27266	0.0951276102088167	1.81508006994653	4.01130728375851	0.000182165685658108	0.0101059065749427	0.00900630211911122	pg_9005298/pg_9010911/pg_1007635/pg_4005310/pg_4001091/pg_4003395/pg_4009439/pg_4010062/pg_10004513/pg_5007040/pg_12008125/pg_11011810/pg_14002040/pg_8011968/pg_8006689/pg_8008247/pg_15004843/pg_7010101/pg_7004221/pg_7002631/pg_7002306/pg_2001153/pg_2007083/pg_2004341/pg_2011698/pg_3003116/pg_3004253/pg_3001129/pg_19007074/pg_18000652/pg_18004935/pg_23001303/pg_21000918/pg_21009770/pg_6008317/pg_…	41	P
movement of cell or subcellular component	IR_CG_BG.BP	IR_CG_BG	GO:0006928	41/1420	431/27266	0.0951276102088167	1.82658409855887	4.05438638446257	0.000159595676081777	0.00850548286793519	0.00754176792091889	pg_9005298/pg_9010911/pg_4002053/pg_4005310/pg_4001091/pg_4003395/pg_4009439/pg_4010062/pg_10004513/pg_5007040/pg_12008125/pg_14002040/pg_8011968/pg_8006689/pg_8008247/pg_15004843/pg_7010101/pg_7004221/pg_7002631/pg_7002306/pg_2001153/pg_2007083/pg_2004341/pg_2011698/pg_3003116/pg_3004253/pg_3001129/pg_3004052/pg_19007074/pg_18000652/pg_23001303/pg_23009949/pg_21000918/pg_21009770/pg_6008317/pg_6…	41	P
mRNA 3'-end processing	IR_CG_AG.BP	IR_CG_AG	GO:0031124	16/1429	91/27266	0.175824175824176	3.35480894193281	5.29162937770231	1.87233488975017e-05	0.00219492258846338	0.0019560972400811	pg_1001764/pg_11001233/pg_3000384/pg_19008446/pg_19010997/pg_19003897/pg_19001616/pg_19000213/pg_18011597/pg_20005408/pg_20009253/pg_21001751/pg_6013468/pg_6012990/pg_6002450/pg_13000362	16	P
mRNA 3'-end processing	IR_CG_BG.BP	IR_CG_BG	GO:0031124	15/1420	91/27266	0.164835164835165	3.16506732703916	4.84906023700952	6.84787754597128e-05	0.00509116869284478	0.00451431309942836	pg_1001764/pg_4005384/pg_11001233/pg_3000384/pg_3007171/pg_19008446/pg_19010997/pg_19003897/pg_19001616/pg_18011597/pg_20005408/pg_20009253/pg_21001751/pg_6002450/pg_13000362	15	P
mRNA 3'-UTR binding	IR_CG_BG.MF	IR_CG_BG	GO:0003730	14/1420	103/27266	0.135922330097087	2.60990017776562	3.83688645298728	0.000906261700505436	0.0281681168408235	0.0249765243527426	pg_1001764/pg_8007620/pg_8010624/pg_19008747/pg_19001616/pg_18009133/pg_18008138/pg_18008143/pg_20007563/pg_21000611/pg_6003611/pg_6002450/pg_13000362/pg_24008011	14	F
mRNA binding	A5_CG_AG.MF	A5_CG_AG	GO:0003729	52/979	809/27266	0.0642768850432633	1.79016705576059	4.40297749123092	4.1696070877229e-05	0.00636600893893222	0.00557539721729882	pg_9007980/pg_4000483/pg_4002379/pg_4009730/pg_10009444/pg_10002167/pg_5012449/pg_5012712/pg_5000580/pg_12004446/pg_12010405/pg_12010533/pg_11010654/pg_11011162/pg_14001124/pg_8005216/pg_8007854/pg_7000416/pg_7008155/pg_16000459/pg_2007946/pg_2009068/pg_3000178/pg_3000011/pg_3011777/pg_19008747/pg_19002577/pg_19011277/pg_18011245/pg_18010982/pg_20008721/pg_23006249/pg_23009452/pg_21002980/pg_2100…	52	F
mRNA binding	A5_CG_BG.MF	A5_CG_BG	GO:0003729	53/964	809/27266	0.065512978986403	1.8529843205843	4.7151106790643	1.39292856641286e-05	0.0028070296470352	0.00249730098348883	pg_9007980/pg_4000483/pg_4002379/pg_4009730/pg_10009444/pg_10002167/pg_5012569/pg_5012712/pg_5000580/pg_12004446/pg_12010533/pg_11010654/pg_11011162/pg_14001124/pg_8005216/pg_8007854/pg_7000416/pg_7008155/pg_16000459/pg_2011473/pg_2009068/pg_3000178/pg_3000011/pg_3011777/pg_19008747/pg_19002577/pg_19001616/pg_18000304/pg_18011245/pg_18010982/pg_20008983/pg_20008721/pg_23009452/pg_21002980/pg_2100…	53	F
mRNA binding	IR_CG_AG.MF	IR_CG_AG	GO:0003729	72/1429	809/27266	0.0889987639060569	1.69813876603397	4.74071163346671	8.64975185139567e-06	0.00157497677071457	0.0014036065465723	pg_9007980/pg_9011259/pg_1001764/pg_4000483/pg_4002379/pg_4003872/pg_10004075/pg_10002167/pg_5000664/pg_5006277/pg_5006321/pg_5012712/pg_5000580/pg_5001272/pg_12001455/pg_11010654/pg_11011162/pg_11001233/pg_11002391/pg_11006072/pg_14009073/pg_8007620/pg_8003151/pg_8010624/pg_8011269/pg_8011829/pg_15003759/pg_15008302/pg_7009968/pg_16001134/pg_2006097/pg_2011473/pg_2009068/pg_17001646/pg_3013513/p…	72	F
mRNA binding	IR_CG_BG.MF	IR_CG_BG	GO:0003729	72/1420	809/27266	0.0889987639060569	1.70890161736799	4.79777837428499	6.98322473866479e-06	0.000811217940474893	0.000719302776261151	pg_9007980/pg_9011259/pg_1001764/pg_4005384/pg_4000483/pg_4002379/pg_4003872/pg_10004075/pg_10002167/pg_5000664/pg_5006321/pg_5000580/pg_5001272/pg_12001455/pg_11010654/pg_11011162/pg_11001233/pg_11002391/pg_11006072/pg_14009073/pg_8007620/pg_8003151/pg_8010624/pg_8011269/pg_8011829/pg_15003759/pg_15008302/pg_7009968/pg_16001134/pg_16008528/pg_2006097/pg_2009283/pg_2011473/pg_2009068/pg_17001646/…	72	F
mRNA cleavage factor complex	IR_CG_AG.CC	IR_CG_AG	GO:0005849	9/1429	47/27266	0.191489361702128	3.65370814287629	4.2821692256757	0.000651414630302759	0.0269522803287767	0.0240196540151884	pg_1001764/pg_3000384/pg_19010997/pg_19003897/pg_19001616/pg_19000213/pg_6012990/pg_6002450/pg_13000362	9	C
mRNA export from nucleus	A5_CG_AG.BP	A5_CG_AG	GO:0006406	12/979	114/27266	0.105263157894737	2.93167034030428	3.98848634046249	0.000823849478593362	0.0326961429208755	0.0286355212514091	pg_9010487/pg_1000798/pg_4005129/pg_16001465/pg_3000011/pg_19008446/pg_19011277/pg_20007179/pg_20001723/pg_23003038/pg_23001021/pg_21002980	12	P
mRNA export from nucleus	IR_CG_BG.BP	IR_CG_BG	GO:0006406	18/1420	114/27266	0.157894736842105	3.03180133432172	5.09545543496675	2.4441222269417e-05	0.00234972854093568	0.00208349221414613	pg_10000009/pg_12001455/pg_12001666/pg_8007823/pg_16001465/pg_16001134/pg_3003435/pg_3007171/pg_19008446/pg_19009162/pg_19003897/pg_20005408/pg_23002918/pg_23009949/pg_21001751/pg_21005831/pg_13003505/pg_24002806	18	P
mRNA guanylyltransferase activity	A3_CG_AG.MF	A3_CG_AG	GO:0004484	4/1523	10/27266	0.4	7.16112934996717	4.73971677348177	0.00155126466521565	0.0452124460732728	0.0386881448835989	pg_4006634/pg_4011455/pg_2012684/pg_17010851	4	F
mRNA guanylyltransferase activity	A3_CG_BG.MF	A3_CG_BG	GO:0004484	5/1544	10/27266	0.5	8.82966321243523	6.06716845588896	0.000114692175747995	0.00865413644985947	0.00744839716273819	pg_4006634/pg_4011455/pg_10000548/pg_2012684/pg_17010851	5	F
mRNA metabolic process	ES_CG_AG.BP	ES_CG_AG	GO:0016071	41/683	907/27266	0.0452039691289967	1.80458480566797	3.95022754023045	0.000224442990408887	0.0368497875901164	0.0330482641629178	pg_9006394/pg_4005384/pg_4000280/pg_4000505/pg_10001042/pg_10002167/pg_5000560/pg_12010368/pg_11010654/pg_11011162/pg_11012123/pg_11000280/pg_14000113/pg_14003353/pg_8003899/pg_8000296/pg_15005050/pg_16008569/pg_16001919/pg_2012684/pg_17000913/pg_17010851/pg_17001564/pg_3010672/pg_19009104/pg_19008446/pg_19000699/pg_18003489/pg_18000652/pg_18011597/pg_18011179/pg_20000578/pg_20008885/pg_23007961/…	41	P
mRNA metabolic process	IR_CG_AG.BP	IR_CG_AG	GO:0016071	78/1429	907/27266	0.0859977949283352	1.64087884990622	4.61650107095235	1.2644059376329e-05	0.00173532005147813	0.00154650318020106	pg_9006394/pg_9009333/pg_9010789/pg_1001764/pg_1000562/pg_4008770/pg_4002379/pg_10001427/pg_10000009/pg_10001042/pg_10002167/pg_5000664/pg_5012712/pg_5001272/pg_12000648/pg_12001455/pg_12001666/pg_12010223/pg_11001461/pg_11010654/pg_11011162/pg_11000280/pg_11001233/pg_11002391/pg_14003353/pg_8003899/pg_8011968/pg_8000296/pg_8003151/pg_8011829/pg_15000283/pg_15002713/pg_15008302/pg_7003771/pg_1600…	78	P
mRNA metabolic process	IR_CG_BG.BP	IR_CG_BG	GO:0016071	82/1420	907/27266	0.0904079382579934	1.73595974967778	5.28376501164374	8.74461469295696e-07	0.00014775748947857	0.000131015806101495	pg_9006394/pg_9009333/pg_9010789/pg_1001764/pg_1000562/pg_4005384/pg_4008770/pg_4002379/pg_10001427/pg_10000009/pg_10001042/pg_10002167/pg_5000664/pg_5001272/pg_12001455/pg_12001666/pg_12010223/pg_11001461/pg_11010654/pg_11011162/pg_11000280/pg_11001233/pg_11002391/pg_14003353/pg_8003899/pg_8011968/pg_8000296/pg_8003151/pg_8011829/pg_15000283/pg_15008302/pg_7003771/pg_2012046/pg_17000913/pg_17001…	82	P
mRNA polyadenylation	IR_CG_AG.BP	IR_CG_AG	GO:0006378	12/1429	70/27266	0.171428571428571	3.27093871838448	4.47403875206008	0.000258793715905222	0.0136096470971839	0.0121288073051891	pg_1001764/pg_11001233/pg_3000384/pg_19010997/pg_19003897/pg_19001616/pg_19000213/pg_18011597/pg_20009253/pg_6012990/pg_6002450/pg_13000362	12	P
mRNA polyadenylation	IR_CG_BG.BP	IR_CG_BG	GO:0006378	12/1420	70/27266	0.171428571428571	3.29167002012072	4.49985832229199	0.000244229465741001	0.0117398577669985	0.010409671511665	pg_1001764/pg_4005384/pg_11001233/pg_3000384/pg_3007171/pg_19010997/pg_19003897/pg_19001616/pg_18011597/pg_20009253/pg_6002450/pg_13000362	12	P
mRNA processing	A3_CG_BG.BP	A3_CG_BG	GO:0006397	51/1544	577/27266	0.0883882149046794	1.56087633911333	3.33628318981757	0.00115848091346112	0.0385113090101992	0.0331457132004845	pg_9005582/pg_9002821/pg_1001742/pg_4006634/pg_4008770/pg_4011455/pg_4000280/pg_4001823/pg_4002379/pg_10000548/pg_10002167/pg_5000560/pg_5002059/pg_12000454/pg_11001461/pg_11002042/pg_11000659/pg_8003967/pg_8011968/pg_15008576/pg_7003771/pg_16008065/pg_2005168/pg_2012684/pg_17000913/pg_17010851/pg_17001646/pg_3013158/pg_3000525/pg_3013010/pg_19000369/pg_19001042/pg_18003489/pg_18011597/pg_1801117…	51	P
mRNA processing	IR_CG_AG.BP	IR_CG_AG	GO:0006397	64/1429	577/27266	0.110918544194107	2.11637860461619	6.37427921597027	1.38784540547411e-08	6.50783841383569e-06	5.79973290498128e-06	pg_9010789/pg_1001764/pg_1000562/pg_4008770/pg_4002379/pg_10000009/pg_10002167/pg_5012712/pg_12001455/pg_12001666/pg_12010223/pg_11001461/pg_11010654/pg_11011162/pg_11000280/pg_11001233/pg_11002391/pg_14003353/pg_8003899/pg_8011968/pg_8003151/pg_8011829/pg_15002713/pg_15008302/pg_7003771/pg_16008569/pg_2012046/pg_17000913/pg_17001646/pg_3000384/pg_3012411/pg_3012793/pg_19008446/pg_19010997/pg_190…	64	P
mRNA processing	IR_CG_BG.BP	IR_CG_BG	GO:0006397	62/1420	577/27266	0.107452339688042	2.0632362633339	6.05064662205397	5.95681592203281e-08	2.21434703875033e-05	1.96345013233601e-05	pg_9010789/pg_1001764/pg_1000562/pg_4005384/pg_4008770/pg_4002379/pg_10000009/pg_10002167/pg_12001455/pg_12001666/pg_12010223/pg_11001461/pg_11010654/pg_11011162/pg_11000280/pg_11001233/pg_11002391/pg_14003353/pg_8003899/pg_8011968/pg_8003151/pg_8011829/pg_15008302/pg_7003771/pg_2012046/pg_17000913/pg_17001646/pg_3000384/pg_3007171/pg_3012411/pg_3012430/pg_3012793/pg_19008446/pg_19010997/pg_19003…	62	P
mRNA splice site selection	ES_CG_AG.BP	ES_CG_AG	GO:0006376	6/683	24/27266	0.25	9.98023426061493	7.05480314267454	2.21269887597592e-05	0.0216356019858329	0.0194036149598684	pg_4000280/pg_14000113/pg_14003353/pg_16001919/pg_18011179/pg_20008885	6	P
mRNA splice site selection	IR_CG_AG.BP	IR_CG_AG	GO:0006376	7/1429	24/27266	0.291666666666667	5.56513879169582	5.26184359820215	0.000168358425721327	0.00977877897898429	0.00871476865411712	pg_14003353/pg_15002713/pg_7003771/pg_18011179/pg_23008451/pg_21009688/pg_13012036	7	P
mRNA splice site selection	IR_CG_BG.BP	IR_CG_BG	GO:0006376	6/1420	24/27266	0.25	4.80035211267606	4.36576361215805	0.00118084727190283	0.0329220219406509	0.0291917875585663	pg_14003353/pg_7003771/pg_18011179/pg_23008451/pg_21009688/pg_13012036	6	P
mRNA splicing, via spliceosome	A3_CG_AG.BP	A3_CG_AG	GO:0000398	35/1523	321/27266	0.109034267912773	1.95202124025585	4.17333439344723	0.000128504749193609	0.00927271464608033	0.00793463213891221	pg_9005582/pg_9002821/pg_1001742/pg_4008770/pg_4000280/pg_4001823/pg_4002379/pg_10002167/pg_5000560/pg_5002059/pg_12000454/pg_11002042/pg_8011968/pg_15008576/pg_7003771/pg_16008065/pg_2005168/pg_17000913/pg_17001646/pg_3013158/pg_3000525/pg_3012430/pg_19000369/pg_19001042/pg_18003489/pg_18011179/pg_18010982/pg_20005408/pg_21001751/pg_21001967/pg_21009688/pg_6013324/pg_22010130/pg_24004039/pg_2400…	35	P
mRNA splicing, via spliceosome	A3_CG_BG.BP	A3_CG_BG	GO:0000398	35/1544	321/27266	0.109034267912773	1.92547172856843	4.08649160157123	0.000166989625514543	0.00992491875280375	0.00854212746784122	pg_9005582/pg_9002821/pg_1001742/pg_4008770/pg_4000280/pg_4001823/pg_4002379/pg_10002167/pg_5000560/pg_5002059/pg_12000454/pg_11002042/pg_8011968/pg_15008576/pg_7003771/pg_16008065/pg_2005168/pg_17000913/pg_17001646/pg_3013158/pg_3000525/pg_3013010/pg_19000369/pg_19001042/pg_18003489/pg_18011179/pg_18010982/pg_20005408/pg_21001751/pg_21001967/pg_21009688/pg_6013324/pg_22010130/pg_24004039/pg_2400…	35	P
mRNA splicing, via spliceosome	IR_CG_AG.BP	IR_CG_AG	GO:0000398	39/1429	321/27266	0.121495327102804	2.31818865555287	5.58713049201214	9.86697475468092e-07	0.000277607334722948	0.000247401409112105	pg_9010789/pg_1000562/pg_4008770/pg_4002379/pg_10000009/pg_10002167/pg_12001455/pg_12001666/pg_12010223/pg_11011162/pg_11002391/pg_14003353/pg_8011968/pg_8011829/pg_15002713/pg_15008302/pg_7003771/pg_2012046/pg_17000913/pg_17001646/pg_3012411/pg_19008446/pg_19001055/pg_19001042/pg_18000652/pg_18011179/pg_20005408/pg_23008451/pg_21001751/pg_21001967/pg_21009688/pg_6001336/pg_6013468/pg_22010130/pg…	39	P
mRNA splicing, via spliceosome	IR_CG_BG.BP	IR_CG_BG	GO:0000398	38/1420	321/27266	0.118380062305296	2.2730639287438	5.37791443804572	2.19208220724868e-06	0.000339529177433852	0.000301058775656347	pg_9010789/pg_1000562/pg_4005384/pg_4008770/pg_4002379/pg_10000009/pg_10002167/pg_12001455/pg_12001666/pg_12010223/pg_11011162/pg_11002391/pg_14003353/pg_8011968/pg_8011829/pg_15008302/pg_7003771/pg_2012046/pg_17000913/pg_17001646/pg_3012411/pg_3012430/pg_19008446/pg_19001055/pg_19001042/pg_18000652/pg_18011179/pg_18010982/pg_20005408/pg_23008451/pg_21001751/pg_21001967/pg_21009688/pg_6001336/pg_…	38	P
mRNA transport	A5_CG_AG.BP	A5_CG_AG	GO:0051028	12/979	114/27266	0.105263157894737	2.93167034030428	3.98848634046249	0.000823849478593362	0.0326961429208755	0.0286355212514091	pg_9010487/pg_1000798/pg_4005129/pg_16001465/pg_3000011/pg_19008446/pg_19011277/pg_20007179/pg_20001723/pg_23003038/pg_23001021/pg_21002980	12	P
mRNA transport	IR_CG_BG.BP	IR_CG_BG	GO:0051028	18/1420	114/27266	0.157894736842105	3.03180133432172	5.09545543496675	2.4441222269417e-05	0.00234972854093568	0.00208349221414613	pg_10000009/pg_12001455/pg_12001666/pg_8007823/pg_16001465/pg_16001134/pg_3003435/pg_3007171/pg_19008446/pg_19009162/pg_19003897/pg_20005408/pg_23002918/pg_23009949/pg_21001751/pg_21005831/pg_13003505/pg_24002806	18	P
mRNA-containing ribonucleoprotein complex export from nucleus	A5_CG_AG.BP	A5_CG_AG	GO:0071427	12/979	114/27266	0.105263157894737	2.93167034030428	3.98848634046249	0.000823849478593362	0.0326961429208755	0.0286355212514091	pg_9010487/pg_1000798/pg_4005129/pg_16001465/pg_3000011/pg_19008446/pg_19011277/pg_20007179/pg_20001723/pg_23003038/pg_23001021/pg_21002980	12	P
mRNA-containing ribonucleoprotein complex export from nucleus	IR_CG_BG.BP	IR_CG_BG	GO:0071427	18/1420	114/27266	0.157894736842105	3.03180133432172	5.09545543496675	2.4441222269417e-05	0.00234972854093568	0.00208349221414613	pg_10000009/pg_12001455/pg_12001666/pg_8007823/pg_16001465/pg_16001134/pg_3003435/pg_3007171/pg_19008446/pg_19009162/pg_19003897/pg_20005408/pg_23002918/pg_23009949/pg_21001751/pg_21005831/pg_13003505/pg_24002806	18	P
multi-organism cellular process	IR_CG_AG.BP	IR_CG_AG	GO:0044764	16/1429	110/27266	0.145454545454545	2.77534194287168	4.38776418477376	0.00019700978503278	0.01055784819409	0.00940906883103922	pg_4006232/pg_5007040/pg_12001329/pg_11000704/pg_14009868/pg_15002082/pg_7000707/pg_16000719/pg_3005892/pg_18003995/pg_20008888/pg_20007109/pg_21010147/pg_22001433/pg_22001270/pg_24001041	16	P
multi-organism cellular process	IR_CG_BG.BP	IR_CG_BG	GO:0044764	14/1420	110/27266	0.127272727272727	2.44381562099872	3.55652144738941	0.00172763522714787	0.0426251948078607	0.0377955410429136	pg_4006232/pg_5007040/pg_12001329/pg_11000704/pg_14009868/pg_15002082/pg_16000719/pg_3005892/pg_18008998/pg_18003995/pg_20007109/pg_6008187/pg_22001433/pg_22001270	14	P
multivesicular body sorting pathway	ES_CG_AG.BP	ES_CG_AG	GO:0071985	6/683	38/27266	0.157894736842105	6.30330584880943	5.24374674689401	0.000336916045272154	0.044614298473859	0.0400117671723789	pg_12001386/pg_14000008/pg_2003563/pg_17001701/pg_6013653/pg_24004723	6	P
negative regulation of actin filament depolymerization	A3_CG_AG.BP	A3_CG_AG	GO:0030835	8/1523	33/27266	0.242424242424242	4.3400783939195	4.66970033005296	0.000368097777304642	0.0192746420204564	0.0164932492672131	pg_9007066/pg_2005398/pg_2007103/pg_2011787/pg_18009043/pg_20007159/pg_21001291/pg_22001082	8	P
negative regulation of actin filament polymerization	A3_CG_AG.BP	A3_CG_AG	GO:0030837	12/1523	81/27266	0.148148148148148	2.65227012961747	3.62227998933515	0.00174309104549848	0.0477493968343265	0.0408590055012071	pg_9007066/pg_5007040/pg_8006839/pg_2005398/pg_2007103/pg_2011787/pg_19003887/pg_18009043/pg_20007159/pg_21001291/pg_21000278/pg_22001082	12	P
negative regulation of antisense RNA transcription	A5_CG_AG.BP	A5_CG_AG	GO:0060195	3/979	4/27266	0.75	20.888151174668	7.6766039610231	0.000179655109039075	0.0152883552626531	0.0133896534243273	pg_4000612/pg_5000673/pg_12000562	3	P
negative regulation of antisense RNA transcription	A5_CG_BG.BP	A5_CG_BG	GO:0060195	3/964	4/27266	0.75	21.2131742738589	7.73984993852849	0.000171587628052314	0.0133666838274778	0.0118917991135581	pg_4000612/pg_5000673/pg_12000562	3	P
negative regulation of biological process	A3_CG_AG.BP	A3_CG_AG	GO:0048519	203/1523	2967/27266	0.0684192787327267	1.22489826259128	3.15626745596669	0.00119659921130337	0.0400015679846444	0.034229213240376	pg_9005582/pg_9006758/pg_9008696/pg_9002841/pg_9004283/pg_9007066/pg_9011121/pg_1003117/pg_1002194/pg_1001812/pg_1001385/pg_4000883/pg_4001465/pg_4001650/pg_4006232/pg_4007238/pg_4010318/pg_4010435/pg_4011597/pg_4008417/pg_4010354/pg_4010449/pg_10001427/pg_10001598/pg_10000401/pg_5001352/pg_5001432/pg_5004730/pg_5000603/pg_5000673/pg_5000861/pg_5001298/pg_5003550/pg_5003861/pg_5007040/pg_5011733/…	203	P
negative regulation of biological process	IR_CG_AG.BP	IR_CG_AG	GO:0048519	193/1429	2967/27266	0.0650488709133805	1.24116341100366	3.27245598035233	0.000838337909943079	0.0319581037966938	0.0284808033611346	pg_9005261/pg_9005466/pg_9006394/pg_9006758/pg_9009333/pg_9010100/pg_9010789/pg_9003781/pg_9004283/pg_9005144/pg_9007066/pg_9008896/pg_9009002/pg_1000562/pg_4001650/pg_4006232/pg_4007238/pg_4010318/pg_4004045/pg_4008417/pg_4008981/pg_4010449/pg_10000528/pg_10000586/pg_10001427/pg_10004087/pg_10011062/pg_10000600/pg_10001042/pg_10007215/pg_5000664/pg_5008630/pg_5012712/pg_5000673/pg_5001272/pg_500…	193	P
negative regulation of cell cycle	A3_CG_AG.BP	A3_CG_AG	GO:0045786	25/1523	211/27266	0.118483412322275	2.12118760366326	3.97666374812672	0.000325060417970352	0.0174852953920961	0.0149621111046641	pg_9008696/pg_1003117/pg_4000883/pg_4001465/pg_10001427/pg_5000861/pg_12003078/pg_14002674/pg_15004446/pg_2001153/pg_17000319/pg_17002625/pg_19002103/pg_18008101/pg_18006760/pg_18001361/pg_20007950/pg_23008560/pg_21009777/pg_6013653/pg_22001370/pg_13008676/pg_13004656/pg_24004766/pg_24001143	25	P
negative regulation of cell cycle	A3_CG_BG.BP	A3_CG_BG	GO:0045786	24/1544	211/27266	0.113744075829384	2.00864376396631	3.6035395951195	0.000922215930776619	0.0334409782790011	0.0287818073097918	pg_9008696/pg_1003117/pg_4000883/pg_4001465/pg_10001427/pg_5000861/pg_12003078/pg_14002674/pg_15004446/pg_2001153/pg_17002625/pg_19002103/pg_18008101/pg_18006760/pg_18001361/pg_20007950/pg_23003940/pg_23008560/pg_6013653/pg_22001370/pg_13008676/pg_13004656/pg_24004766/pg_24001143	24	P
negative regulation of cellular component organization	A5_CG_AG.BP	A5_CG_AG	GO:0051129	25/979	318/27266	0.0786163522012579	2.18953366610776	4.11766122647562	0.000230028781865466	0.0186574907291193	0.0163403669223182	pg_4008981/pg_10000586/pg_12009393/pg_11009651/pg_14003860/pg_14000008/pg_8006839/pg_8011542/pg_7010167/pg_2001153/pg_2012885/pg_2007103/pg_17001772/pg_17011006/pg_17010238/pg_3000626/pg_19008428/pg_18008101/pg_20007159/pg_20001226/pg_23007961/pg_21000918/pg_21001291/pg_6013653/pg_24003016	25	P
negative regulation of cellular component organization	A5_CG_BG.BP	A5_CG_BG	GO:0051129	23/964	318/27266	0.0723270440251572	2.04571491949164	3.59095924464082	0.00102228459862643	0.0447849548511302	0.0398433667821634	pg_9009002/pg_4008981/pg_10000586/pg_10010294/pg_12009393/pg_11009651/pg_14003860/pg_14000008/pg_8006839/pg_8011542/pg_2001153/pg_2012885/pg_2007103/pg_17011006/pg_3000626/pg_19008428/pg_18008101/pg_20007159/pg_20001226/pg_23007961/pg_21000918/pg_21001291/pg_24003016	23	P
negative regulation of cellular component organization	IR_CG_AG.BP	IR_CG_AG	GO:0051129	33/1429	318/27266	0.10377358490566	1.98004938141199	4.13424369119265	0.000155035758631237	0.00948245884584751	0.00845069055056308	pg_9009333/pg_9007066/pg_9009002/pg_4006232/pg_4008981/pg_10000586/pg_10011062/pg_5007040/pg_5012626/pg_11001437/pg_14000008/pg_8012271/pg_2001153/pg_2010998/pg_2012885/pg_2005398/pg_2007103/pg_2011787/pg_2012046/pg_17001772/pg_17002625/pg_17007466/pg_3008661/pg_19008428/pg_19003887/pg_18011597/pg_20009253/pg_20007109/pg_21000918/pg_6013653/pg_6001141/pg_6000100/pg_22001270	33	P
negative regulation of cellular component organization	IR_CG_BG.BP	IR_CG_BG	GO:0051129	34/1420	318/27266	0.106918238993711	2.05298077774825	4.4271168711118	6.12550961784725e-05	0.00467888241494743	0.00414874097693274	pg_9009333/pg_9007066/pg_9009002/pg_4006232/pg_4008981/pg_10000586/pg_10011062/pg_5007040/pg_11001437/pg_8012271/pg_2001153/pg_2010998/pg_2012885/pg_2005398/pg_2007103/pg_2011787/pg_2012046/pg_17002625/pg_17007466/pg_3008661/pg_19008428/pg_19003887/pg_18011597/pg_18008998/pg_20009253/pg_20007109/pg_20001758/pg_23007961/pg_21000918/pg_6013653/pg_6005818/pg_6001141/pg_6000100/pg_22001270	34	P
negative regulation of cellular process	A3_CG_AG.BP	A3_CG_AG	GO:0048523	155/1523	2180/27266	0.0711009174311927	1.27290716656527	3.23110151253371	0.00102120286291267	0.0359670079753232	0.0307768531993105	pg_9005582/pg_9006758/pg_9008696/pg_9002841/pg_9007066/pg_1003117/pg_1002194/pg_1001812/pg_4000883/pg_4001465/pg_4001650/pg_4006232/pg_4007238/pg_4010435/pg_4011597/pg_4010449/pg_10001427/pg_10001598/pg_5001432/pg_5004730/pg_5000603/pg_5000673/pg_5000861/pg_5003550/pg_5007040/pg_5011733/pg_5012626/pg_5013069/pg_12000175/pg_12000562/pg_12003078/pg_11000914/pg_11001461/pg_11002042/pg_11007799/pg_11…	155	P
negative regulation of cytoskeleton organization	A3_CG_AG.BP	A3_CG_AG	GO:0051494	13/1523	91/27266	0.142857142857143	2.55754619641685	3.61992840136685	0.00160463303623243	0.0452124460732728	0.0386881448835989	pg_9007066/pg_5007040/pg_12000175/pg_8006839/pg_2005398/pg_2007103/pg_2011787/pg_19003887/pg_18009043/pg_20007159/pg_21001291/pg_21000278/pg_22001082	13	P
negative regulation of fibril organization	A3_CG_AG.BP	A3_CG_AG	GO:1902904	13/1523	91/27266	0.142857142857143	2.55754619641685	3.61992840136685	0.00160463303623243	0.0452124460732728	0.0386881448835989	pg_9007066/pg_5007040/pg_12000175/pg_8006839/pg_2005398/pg_2007103/pg_2011787/pg_19003887/pg_18009043/pg_20007159/pg_21001291/pg_21000278/pg_22001082	13	P
negative regulation of mitotic nuclear division	A5_CG_AG.BP	A5_CG_AG	GO:0045839	9/979	64/27266	0.140625	3.91652834525026	4.50795274446581	0.00044723267059822	0.0254926480898944	0.0223266477608521	pg_4008981/pg_12009393/pg_14000008/pg_8011542/pg_2012885/pg_17011006/pg_17010238/pg_18008101/pg_6013653	9	P
negative regulation of mRNA metabolic process	A3_CG_AG.BP	A3_CG_AG	GO:1903312	11/1523	67/27266	0.164179104477612	2.93926950931488	3.86564729741845	0.00113962102476153	0.0385322148772227	0.0329718925058824	pg_11002042/pg_11000659/pg_15002350/pg_7003771/pg_3008080/pg_18010091/pg_18003489/pg_18003253/pg_20005408/pg_21001751/pg_21009688	11	P
negative regulation of mRNA metabolic process	IR_CG_BG.BP	IR_CG_BG	GO:1903312	11/1420	67/27266	0.164179104477612	3.15247004414547	4.13474091998861	0.000642000228124914	0.0230954404646743	0.0204786082954344	pg_7003771/pg_3008080/pg_19002908/pg_18003253/pg_20007563/pg_20005408/pg_23008451/pg_21001751/pg_21009688/pg_21000611/pg_13012036	11	P
negative regulation of mRNA processing	A3_CG_AG.BP	A3_CG_AG	GO:0050686	10/1523	34/27266	0.294117647058824	5.26553628674057	6.05335932862968	1.09491468492695e-05	0.0015066535327239	0.00128923858861656	pg_11002042/pg_15002350/pg_7003771/pg_3008080/pg_18010091/pg_18003489/pg_18003253/pg_20005408/pg_21001751/pg_21009688	10	P
negative regulation of mRNA processing	A3_CG_BG.BP	A3_CG_BG	GO:0050686	9/1544	34/27266	0.264705882352941	4.67452758305395	5.25261093143324	8.44205186418431e-05	0.00736377864797535	0.00633781871898984	pg_11002042/pg_7003771/pg_3008080/pg_18010091/pg_18003489/pg_18003253/pg_20005408/pg_21001751/pg_21009688	9	P
negative regulation of mRNA processing	IR_CG_AG.BP	IR_CG_AG	GO:0050686	8/1429	34/27266	0.235294117647059	4.48952373111596	4.78810502928888	0.000298325885108984	0.015260725050075	0.013600234609179	pg_7003771/pg_19002908/pg_18003253/pg_20005408/pg_23008451/pg_21001751/pg_21009688/pg_13012036	8	P
negative regulation of mRNA processing	IR_CG_BG.BP	IR_CG_BG	GO:0050686	9/1420	34/27266	0.264705882352941	5.08272576636288	5.58341812691378	4.40971366114687e-05	0.00361596520214043	0.00320625775021778	pg_7003771/pg_3008080/pg_19002908/pg_18003253/pg_20005408/pg_23008451/pg_21001751/pg_21009688/pg_13012036	9	P
negative regulation of mRNA splicing, via spliceosome	A3_CG_AG.BP	A3_CG_AG	GO:0048025	7/1523	22/27266	0.318181818181818	5.69635289201934	5.35993782635364	0.000135716681819441	0.00933762332936785	0.0079901742907162	pg_11002042/pg_7003771/pg_18010091/pg_18003489/pg_20005408/pg_21001751/pg_21009688	7	P
negative regulation of mRNA splicing, via spliceosome	A3_CG_BG.BP	A3_CG_BG	GO:0048025	7/1544	22/27266	0.318181818181818	5.61887658973151	5.30989942654293	0.00014783827752163	0.00966399001533887	0.00831755267877121	pg_11002042/pg_7003771/pg_18010091/pg_18003489/pg_20005408/pg_21001751/pg_21009688	7	P
negative regulation of mRNA splicing, via spliceosome	IR_CG_AG.BP	IR_CG_AG	GO:0048025	7/1429	22/27266	0.318181818181818	6.07106050003181	5.59593317090406	9.09801645214129e-05	0.00656340238156398	0.00584925106315804	pg_7003771/pg_19002908/pg_20005408/pg_23008451/pg_21001751/pg_21009688/pg_13012036	7	P
negative regulation of mRNA splicing, via spliceosome	IR_CG_BG.BP	IR_CG_BG	GO:0048025	7/1420	22/27266	0.318181818181818	6.1095390524968	5.61963204920077	8.74274953388549e-05	0.00573524369422888	0.00508541109110343	pg_7003771/pg_19002908/pg_20005408/pg_23008451/pg_21001751/pg_21009688/pg_13012036	7	P
negative regulation of nuclear division	A5_CG_AG.BP	A5_CG_AG	GO:0051784	9/979	71/27266	0.126760563380282	3.53039174783122	4.11998836627884	0.000967546999806102	0.0361333559423991	0.0316458575703336	pg_4008981/pg_12009393/pg_14000008/pg_8011542/pg_2012885/pg_17011006/pg_17010238/pg_18008101/pg_6013653	9	P
negative regulation of organelle organization	A5_CG_AG.BP	A5_CG_AG	GO:0010639	22/979	242/27266	0.0909090909090909	2.53189711208097	4.61940509116119	6.78633752616229e-05	0.00927049423639696	0.008119166696813	pg_4008981/pg_12009393/pg_11009651/pg_14003860/pg_14000008/pg_8006839/pg_8011542/pg_7010167/pg_2012885/pg_2007103/pg_17001772/pg_17011006/pg_17010238/pg_3000626/pg_18008101/pg_20007159/pg_20001226/pg_23007961/pg_21000918/pg_21001291/pg_6013653/pg_24003016	22	P
negative regulation of organelle organization	A5_CG_BG.BP	A5_CG_BG	GO:0010639	19/964	242/27266	0.0785123966942149	2.22066287164363	3.65153512984311	0.00104989092704282	0.0455978490555319	0.0405665659468994	pg_4008981/pg_10010294/pg_12009393/pg_11009651/pg_14003860/pg_14000008/pg_8006839/pg_8011542/pg_2012885/pg_2007103/pg_17011006/pg_3000626/pg_18008101/pg_20007159/pg_20001226/pg_23007961/pg_21000918/pg_21001291/pg_24003016	19	P
negative regulation of organelle organization	IR_CG_AG.BP	IR_CG_AG	GO:0010639	26/1429	242/27266	0.107438016528926	2.04996848053022	3.85839735915956	0.000436044062701583	0.0209711106053146	0.018689283982999	pg_9009333/pg_9007066/pg_4006232/pg_4008981/pg_10011062/pg_5007040/pg_5012626/pg_11001437/pg_14000008/pg_8012271/pg_2010998/pg_2012885/pg_2005398/pg_2007103/pg_2011787/pg_2012046/pg_17001772/pg_17002625/pg_3008661/pg_19003887/pg_18011597/pg_20009253/pg_21000918/pg_6013653/pg_6000100/pg_22001270	26	P
negative regulation of organelle organization	IR_CG_BG.BP	IR_CG_BG	GO:0010639	26/1420	242/27266	0.107438016528926	2.06296123850541	3.89314472032968	0.000396535464949403	0.016725232660226	0.0148301777930003	pg_9009333/pg_9007066/pg_4006232/pg_4008981/pg_10011062/pg_5007040/pg_11001437/pg_8012271/pg_2010998/pg_2012885/pg_2005398/pg_2007103/pg_2011787/pg_2012046/pg_17002625/pg_3008661/pg_19003887/pg_18011597/pg_20009253/pg_20001758/pg_23007961/pg_21000918/pg_6013653/pg_6005818/pg_6000100/pg_22001270	26	P
negative regulation of protein complex disassembly	A3_CG_AG.BP	A3_CG_AG	GO:0043242	9/1523	50/27266	0.18	3.22250820748523	3.82595054381407	0.00162245367595694	0.0454979071120248	0.0389324129775649	pg_9007066/pg_12000175/pg_2005398/pg_2007103/pg_2011787/pg_18009043/pg_20007159/pg_21001291/pg_22001082	9	P
negative regulation of protein complex disassembly	IR_CG_AG.BP	IR_CG_AG	GO:0043242	9/1429	50/27266	0.18	3.43448565430371	4.05207893198259	0.00104026227259678	0.0360569906849333	0.0321336981701051	pg_9007066/pg_9009002/pg_11001437/pg_2005398/pg_2007103/pg_2011787/pg_3008661/pg_6001141/pg_6000100	9	P
negative regulation of protein complex disassembly	IR_CG_BG.BP	IR_CG_BG	GO:0043242	9/1420	50/27266	0.18	3.45625352112676	4.07470617583421	0.000994945723291341	0.0289821627493656	0.0256983346737466	pg_9007066/pg_9009002/pg_11001437/pg_2005398/pg_2007103/pg_2011787/pg_3008661/pg_6001141/pg_6000100	9	P
negative regulation of protein depolymerization	A3_CG_AG.BP	A3_CG_AG	GO:1901880	9/1523	39/27266	0.230769230769231	4.13142077882721	4.75989049137848	0.000238429191776015	0.0142503588660473	0.0121939863098632	pg_9007066/pg_12000175/pg_2005398/pg_2007103/pg_2011787/pg_18009043/pg_20007159/pg_21001291/pg_22001082	9	P
negative regulation of RNA splicing	A3_CG_AG.BP	A3_CG_AG	GO:0033119	7/1523	22/27266	0.318181818181818	5.69635289201934	5.35993782635364	0.000135716681819441	0.00933762332936785	0.0079901742907162	pg_11002042/pg_7003771/pg_18010091/pg_18003489/pg_20005408/pg_21001751/pg_21009688	7	P
negative regulation of RNA splicing	A3_CG_BG.BP	A3_CG_BG	GO:0033119	7/1544	22/27266	0.318181818181818	5.61887658973151	5.30989942654293	0.00014783827752163	0.00966399001533887	0.00831755267877121	pg_11002042/pg_7003771/pg_18010091/pg_18003489/pg_20005408/pg_21001751/pg_21009688	7	P
negative regulation of RNA splicing	IR_CG_AG.BP	IR_CG_AG	GO:0033119	7/1429	22/27266	0.318181818181818	6.07106050003181	5.59593317090406	9.09801645214129e-05	0.00656340238156398	0.00584925106315804	pg_7003771/pg_19002908/pg_20005408/pg_23008451/pg_21001751/pg_21009688/pg_13012036	7	P
negative regulation of RNA splicing	IR_CG_BG.BP	IR_CG_BG	GO:0033119	7/1420	22/27266	0.318181818181818	6.1095390524968	5.61963204920077	8.74274953388549e-05	0.00573524369422888	0.00508541109110343	pg_7003771/pg_19002908/pg_20005408/pg_23008451/pg_21001751/pg_21009688/pg_13012036	7	P
negative regulation of synaptic transmission	A3_CG_BG.BP	A3_CG_BG	GO:0050805	3/1544	5/27266	0.6	10.5955958549223	5.2572676898595	0.0016623108546377	0.0479462601406287	0.0412661378826729	pg_5000603/pg_5003550/pg_12000499	3	P
negative regulation of synaptic transmission, glutamatergic	A3_CG_BG.BP	A3_CG_BG	GO:0051967	3/1544	5/27266	0.6	10.5955958549223	5.2572676898595	0.0016623108546377	0.0479462601406287	0.0412661378826729	pg_5000603/pg_5003550/pg_12000499	3	P
neuron projection morphogenesis	A3_CG_AG.BP	A3_CG_AG	GO:0048812	7/1523	29/27266	0.241379310344828	4.32137115946295	4.35271165289608	0.000880731042956321	0.032368233423432	0.0276973933744355	pg_9005582/pg_9008696/pg_5011733/pg_8006438/pg_2001153/pg_23002786/pg_21005597	7	P
neuron projection morphogenesis	A3_CG_BG.BP	A3_CG_BG	GO:0048812	8/1544	29/27266	0.275862068965517	4.8715383241022	5.11065963444593	0.000152744913566709	0.00966399001533887	0.00831755267877121	pg_9005582/pg_9008696/pg_5011733/pg_8006438/pg_2001153/pg_19006174/pg_23002786/pg_21005597	8	P
N-glycan processing	A3_CG_AG.BP	A3_CG_AG	GO:0006491	6/1523	23/27266	0.260869565217391	4.67030174997859	4.28313090517787	0.00133297025583683	0.0430993716053908	0.0368799938485772	pg_15004417/pg_2010845/pg_17009503/pg_3012624/pg_19000846/pg_6000075	6	P
N-glycan processing	A3_CG_BG.BP	A3_CG_BG	GO:0006491	6/1544	23/27266	0.260869565217391	4.60678080648795	4.23965223992722	0.00143066432956205	0.0462529061271598	0.0398087107549046	pg_15004417/pg_2010845/pg_17009503/pg_3012624/pg_19000846/pg_6000075	6	P
nitrogen compound metabolic process	A3_CG_AG.BP	A3_CG_AG	GO:0006807	675/1523	10878/27266	0.0620518477661335	1.11090327064438	3.62893365192768	0.000168462571532332	0.0111999217500765	0.00958373706765839	pg_9001286/pg_9004193/pg_9004611/pg_9005582/pg_9006758/pg_9008343/pg_9008696/pg_9008728/pg_9008910/pg_9009767/pg_9010489/pg_9011260/pg_9000160/pg_9001355/pg_9001567/pg_9002821/pg_9002839/pg_9002841/pg_9003534/pg_9004224/pg_9004283/pg_9005274/pg_9007289/pg_9007980/pg_9009149/pg_9009250/pg_9010563/pg_9010574/pg_9010981/pg_9011353/pg_1004761/pg_1004560/pg_1003117/pg_1002524/pg_1002224/pg_1002194/pg_…	675	P
nitrogen compound metabolic process	A3_CG_BG.BP	A3_CG_BG	GO:0006807	677/1544	10878/27266	0.0622357050928479	1.09904063151658	3.26436702782454	0.000631699642635909	0.0273067268324753	0.0235022116696552	pg_9001286/pg_9002705/pg_9004193/pg_9004611/pg_9005582/pg_9006758/pg_9007719/pg_9008343/pg_9008696/pg_9008728/pg_9008910/pg_9009767/pg_9011260/pg_9000160/pg_9001355/pg_9001567/pg_9002821/pg_9002839/pg_9002841/pg_9003534/pg_9005274/pg_9007289/pg_9007980/pg_9009149/pg_9009250/pg_9010563/pg_9010574/pg_9010981/pg_9011353/pg_9011415/pg_1004761/pg_1004560/pg_1003117/pg_1002224/pg_1002194/pg_1002167/pg_…	677	P
nitrogen compound metabolic process	IR_CG_AG.BP	IR_CG_AG	GO:0006807	632/1429	10878/27266	0.0580989152417724	1.10855494960264	3.43446426880215	0.000348013382205156	0.0173298345280391	0.015444208223804	pg_9000805/pg_9001286/pg_9001528/pg_9004611/pg_9005199/pg_9005261/pg_9006394/pg_9006758/pg_9007719/pg_9008343/pg_9009333/pg_9009509/pg_9010100/pg_9010221/pg_9010241/pg_9010789/pg_9010845/pg_9001355/pg_9001567/pg_9002839/pg_9002855/pg_9003293/pg_9004224/pg_9004283/pg_9005274/pg_9007980/pg_9008896/pg_9009002/pg_9009149/pg_9009250/pg_9010229/pg_9010574/pg_9010904/pg_9010911/pg_1006980/pg_1006237/pg_…	632	P
nitrogen compound metabolic process	IR_CG_BG.BP	IR_CG_BG	GO:0006807	635/1420	10878/27266	0.0583747012318441	1.12087648154047	3.81156748000818	8.34795990384962e-05	0.00573524369422888	0.00508541109110343	pg_9001286/pg_9001528/pg_9004611/pg_9005199/pg_9005261/pg_9006394/pg_9006758/pg_9007719/pg_9008343/pg_9009333/pg_9009509/pg_9010100/pg_9010221/pg_9010489/pg_9010789/pg_9010845/pg_9001355/pg_9001567/pg_9002839/pg_9002855/pg_9003293/pg_9004224/pg_9004283/pg_9007980/pg_9008896/pg_9009002/pg_9009149/pg_9009250/pg_9010574/pg_9010904/pg_9010911/pg_1006980/pg_1006237/pg_1005618/pg_1004560/pg_1002599/pg_…	635	P
nitrogen utilization	A5_CG_AG.BP	A5_CG_AG	GO:0019740	5/979	20/27266	0.25	6.96271705822268	5.14791547867052	0.00058381797726034	0.0303059911995843	0.0265422088819727	pg_18011172/pg_20008883/pg_21002733/pg_6007867/pg_13005931	5	P
nitrogen utilization	A5_CG_BG.BP	A5_CG_BG	GO:0019740	5/964	20/27266	0.25	7.07105809128631	5.19965933999982	0.000544149753853766	0.0326360292847056	0.0290349580439766	pg_18011172/pg_20008883/pg_21002733/pg_6007867/pg_13005931	5	P
non-membrane-bounded organelle	IR_CG_BG.CC	IR_CG_BG	GO:0043228	227/1420	3586/27266	0.0633017289459007	1.21548235312601	3.24545996599711	0.00087321907171741	0.0281310058243684	0.0249436182052893	pg_9005199/pg_9005298/pg_9005753/pg_9009333/pg_9002839/pg_9003293/pg_9003953/pg_9007066/pg_9007980/pg_9008896/pg_9009913/pg_9010076/pg_9010904/pg_1007549/pg_1006237/pg_1005532/pg_1003375/pg_1000965/pg_1001239/pg_1000257/pg_1000056/pg_4000853/pg_4001650/pg_4002053/pg_4005310/pg_4006232/pg_4007238/pg_4008770/pg_4000483/pg_4001091/pg_4003395/pg_4003872/pg_4008981/pg_4009439/pg_4010062/pg_4010449/pg_…	227	C
Notch signaling pathway	A3_CG_AG.BP	A3_CG_AG	GO:0007219	3/1523	5/27266	0.6	10.7416940249508	5.29872914047798	0.0015972785711465	0.0452124460732728	0.0386881448835989	pg_12010332/pg_12003078/pg_17000319	3	P
nuclear body	A3_BG_AG.CC	A3_BG_AG	GO:0016604	10/166	402/27266	0.0248756218905473	4.08589582209435	4.87844145175577	0.000187754802218041	0.0421936246439088	0.0339935010331611	pg_9007289/pg_4007238/pg_15002350/pg_16004024/pg_17000913/pg_17001159/pg_3013010/pg_18003253/pg_21009729/pg_6003443	10	C
nuclear body	A3_CG_AG.CC	A3_CG_AG	GO:0016604	42/1523	402/27266	0.104477611940299	1.87044423320038	4.27653237204847	7.68918352736356e-05	0.00631901374047364	0.00540715976120157	pg_9007289/pg_9011259/pg_1001742/pg_4007238/pg_4002379/pg_10002167/pg_5011823/pg_12009975/pg_11002042/pg_14002674/pg_8011968/pg_8002224/pg_8006497/pg_15002350/pg_15008576/pg_7003771/pg_7000106/pg_16008065/pg_16004024/pg_16000132/pg_2006097/pg_2001015/pg_17000006/pg_17000913/pg_3008080/pg_3012430/pg_19001042/pg_18010091/pg_18003489/pg_18003253/pg_18011179/pg_18010982/pg_18001361/pg_20005408/pg_210…	42	C
nuclear body	A3_CG_BG.CC	A3_CG_BG	GO:0016604	43/1544	402/27266	0.106965174129353	1.88893292604336	4.39916966504287	5.03107818368182e-05	0.00569285846784304	0.00489969982625369	pg_9007289/pg_9011259/pg_1001742/pg_4007238/pg_4002379/pg_10002167/pg_5011823/pg_12009975/pg_11002042/pg_14002674/pg_8011968/pg_8002224/pg_8006497/pg_15008576/pg_7003771/pg_7000106/pg_16008065/pg_16004024/pg_16000132/pg_2006097/pg_2001015/pg_17000006/pg_17000913/pg_17001159/pg_3008080/pg_3013010/pg_19001042/pg_18010091/pg_18003489/pg_18003253/pg_18011179/pg_18010982/pg_18001361/pg_20005408/pg_230…	43	C
nuclear body	IR_CG_AG.CC	IR_CG_AG	GO:0016604	39/1429	402/27266	0.0970149253731343	1.8510909413743	4.04297893038841	0.000173069728730391	0.00983700367238295	0.00876665802946926	pg_9011259/pg_4007238/pg_4002379/pg_10002167/pg_12000141/pg_12010223/pg_12009975/pg_11011162/pg_14003353/pg_8011968/pg_8011829/pg_15002713/pg_15008302/pg_7003771/pg_16001134/pg_16000700/pg_16000132/pg_2006097/pg_17000913/pg_17001159/pg_19009162/pg_19002908/pg_19001042/pg_18003253/pg_18000652/pg_18011391/pg_18011179/pg_18007301/pg_20005408/pg_23008451/pg_23008511/pg_21001751/pg_21009688/pg_6008398…	39	C
nuclear body	IR_CG_BG.CC	IR_CG_BG	GO:0016604	39/1420	402/27266	0.0970149253731343	1.86282320790414	4.08507240442413	0.000152194145264069	0.00850548286793519	0.00754176792091889	pg_9011259/pg_4007238/pg_4002379/pg_10002167/pg_12000141/pg_12010223/pg_12009975/pg_11011162/pg_14003353/pg_8011968/pg_8002224/pg_8011829/pg_15008302/pg_7003771/pg_16001134/pg_16000132/pg_2006097/pg_17000913/pg_17001159/pg_3008080/pg_3012430/pg_19009162/pg_19002908/pg_19001042/pg_18003253/pg_18000652/pg_18011391/pg_18011179/pg_18010982/pg_18007301/pg_20005408/pg_23008451/pg_21001751/pg_21009688/p…	39	C
nuclear dicing body	A5_CG_AG.CC	A5_CG_AG	GO:0010445	4/979	12/27266	0.333333333333333	9.2836227442969	5.53884731489147	0.00064902260658338	0.0317080460797953	0.027770138806768	pg_11011162/pg_14001124/pg_18010982/pg_20008721	4	C
nuclear dicing body	A5_CG_BG.CC	A5_CG_BG	GO:0010445	5/964	12/27266	0.416666666666667	11.7850968188105	7.15395866724403	3.5190777200432e-05	0.00489777700262679	0.00435735452188313	pg_1006154/pg_11011162/pg_14001124/pg_18010982/pg_20008721	5	C
nuclear envelope	A5_CG_AG.CC	A5_CG_AG	GO:0005635	26/979	323/27266	0.0804953560371517	2.24186555435034	4.33287790330215	0.000119356812221532	0.0123940065972952	0.0108547616813955	pg_9010487/pg_1000798/pg_4005129/pg_10002839/pg_5011360/pg_11001805/pg_11004734/pg_8000143/pg_8011542/pg_15006407/pg_7000171/pg_7000090/pg_7001952/pg_7000904/pg_16001465/pg_16000066/pg_3000011/pg_19000694/pg_19011277/pg_18011370/pg_20007179/pg_20006419/pg_20001723/pg_23003038/pg_23001021/pg_13000560	26	C
nuclear envelope	A5_CG_BG.CC	A5_CG_BG	GO:0005635	25/964	323/27266	0.0773993808049536	2.18918207160567	4.11598250300281	0.00023135642045816	0.0173203880778087	0.0154092502110925	pg_9010487/pg_1000798/pg_4005129/pg_10002839/pg_5002451/pg_5011360/pg_11001805/pg_11004734/pg_8000143/pg_8007823/pg_8011542/pg_15006407/pg_7000171/pg_7000090/pg_7000904/pg_16000066/pg_3000011/pg_19000694/pg_18011370/pg_20007179/pg_20006419/pg_20001723/pg_23003038/pg_23001021/pg_13000560	25	C
nuclear envelope organization	A5_CG_AG.BP	A5_CG_AG	GO:0006998	5/979	17/27266	0.294117647058824	8.19143183320315	5.72384848039013	0.000254863869780018	0.0190310350240572	0.0166675197495469	pg_9010487/pg_1000798/pg_7001952/pg_19000694/pg_20001723	5	P
nuclear export	IR_CG_AG.BP	IR_CG_AG	GO:0051168	26/1429	193/27266	0.134715025906736	2.57042679942131	5.14903665608565	9.7976562298821e-06	0.00167064883653171	0.00148886871703854	pg_9005610/pg_1007635/pg_10000009/pg_5002084/pg_5003710/pg_12000648/pg_12001455/pg_12001666/pg_12008423/pg_11012041/pg_8000635/pg_8007823/pg_16001465/pg_16001134/pg_2009365/pg_19008446/pg_19000098/pg_19009162/pg_19005257/pg_19003897/pg_20005408/pg_23002482/pg_21001751/pg_6004186/pg_13003505/pg_24002806	26	P
nuclear export	IR_CG_BG.BP	IR_CG_BG	GO:0051168	29/1420	193/27266	0.150259067357513	2.88518572575348	6.16048435218714	2.7654698573449e-07	7.34298091645483e-05	6.51098341852079e-05	pg_9005610/pg_10000009/pg_5002084/pg_5003710/pg_12001455/pg_12001666/pg_12008423/pg_11012041/pg_8000635/pg_8007823/pg_16001465/pg_16001134/pg_2009365/pg_3003435/pg_3007171/pg_19008446/pg_19000098/pg_19009162/pg_19005257/pg_19003897/pg_20005408/pg_23002482/pg_23002918/pg_23009949/pg_21001751/pg_21005831/pg_6004186/pg_13003505/pg_24002806	29	P
nuclear import	A5_CG_AG.BP	A5_CG_AG	GO:0051170	16/979	175/27266	0.0914285714285714	2.54636509557858	3.96042805956106	0.000598623445529293	0.0304652382915937	0.0266816786505781	pg_9010487/pg_1000798/pg_5011360/pg_12008423/pg_11004734/pg_15006407/pg_7000090/pg_7000904/pg_2009365/pg_3000011/pg_19011277/pg_20007179/pg_20001723/pg_23003038/pg_23001021/pg_6004186	16	P
nuclear import	A5_CG_BG.BP	A5_CG_BG	GO:0051170	17/964	175/27266	0.0971428571428571	2.74761114404268	4.44015563228617	0.000167135611734123	0.0133666838274778	0.0118917991135581	pg_9010487/pg_1000798/pg_5002451/pg_5011360/pg_12008423/pg_11004734/pg_8007823/pg_15006407/pg_7000090/pg_7000904/pg_2009365/pg_3000011/pg_20007179/pg_20001723/pg_23003038/pg_23001021/pg_6004186	17	P
nuclear import	IR_CG_AG.BP	IR_CG_AG	GO:0051170	20/1429	175/27266	0.114285714285714	2.18062581225632	3.68482275941262	0.000890005499942902	0.0333870729878581	0.0297542891349332	pg_4006929/pg_5002084/pg_5002451/pg_12008423/pg_11004734/pg_8000635/pg_8007823/pg_15006407/pg_7000904/pg_16001134/pg_2003527/pg_2011261/pg_2009365/pg_19005257/pg_18003995/pg_23002482/pg_21003717/pg_6004186/pg_6003188/pg_22000960	20	P
nuclear import	IR_CG_BG.BP	IR_CG_BG	GO:0051170	21/1420	175/27266	0.12	2.30416901408451	4.0568657565456	0.000321247676894929	0.0144457826319849	0.0128090011746645	pg_4006929/pg_5002084/pg_5002451/pg_5008308/pg_12008423/pg_11004734/pg_8000635/pg_8007823/pg_15006407/pg_7003967/pg_7000904/pg_16001134/pg_2011261/pg_2009365/pg_3003435/pg_19005257/pg_18003995/pg_23002482/pg_6004186/pg_6003188/pg_22000960	21	P
nuclear localization sequence binding	IR_CG_AG.MF	IR_CG_AG	GO:0008139	12/1429	83/27266	0.144578313253012	2.75862301550499	3.77364401683537	0.00126072525469258	0.0412447733032278	0.0367570080376712	pg_4006929/pg_5002451/pg_11001805/pg_11004734/pg_15006407/pg_7000904/pg_16001134/pg_2003527/pg_2011261/pg_21003717/pg_6003188/pg_22000960	12	F
nuclear lumen	A3_CG_AG.CC	A3_CG_AG	GO:0031981	232/1523	2907/27266	0.0798073615411077	1.42877709768867	5.94904827057079	9.47294945292445e-09	9.34190698549233e-06	7.99383980150291e-06	pg_9005582/pg_9006758/pg_9008343/pg_9008696/pg_9002821/pg_9002839/pg_9007289/pg_9007980/pg_9011259/pg_9011427/pg_1002224/pg_1001742/pg_1000986/pg_1002869/pg_4000175/pg_4000853/pg_4001650/pg_4007238/pg_4008770/pg_4010318/pg_4010435/pg_4011171/pg_4002379/pg_4010449/pg_4011149/pg_10000535/pg_10000836/pg_10001598/pg_10004713/pg_10010622/pg_10000568/pg_10002167/pg_10002961/pg_10009622/pg_5000560/pg_50…	232	C
nuclear lumen	A3_CG_BG.CC	A3_CG_BG	GO:0031981	224/1544	2907/27266	0.0770553835569315	1.36074617102545	5.04160191059731	8.16222782265829e-07	0.000480265485085214	0.000413352400576937	pg_9005582/pg_9006758/pg_9008343/pg_9008696/pg_9002821/pg_9002839/pg_9007289/pg_9007980/pg_9011259/pg_9011427/pg_1002224/pg_1001742/pg_1000986/pg_1002869/pg_4000175/pg_4000853/pg_4001650/pg_4007238/pg_4008770/pg_4010318/pg_4010435/pg_4011171/pg_4002379/pg_4003872/pg_4010449/pg_10000535/pg_10001598/pg_10004713/pg_10010622/pg_10000568/pg_10002167/pg_10009622/pg_5000560/pg_5001719/pg_5002059/pg_5002…	224	C
nuclear lumen	A5_CG_AG.CC	A5_CG_AG	GO:0031981	154/979	2907/27266	0.0529755761953904	1.47541579217928	5.23347286067368	4.67810229025607e-07	0.000173457349919423	0.000151915216478315	pg_9000381/pg_9006758/pg_9010487/pg_9011443/pg_9002839/pg_9003293/pg_9007980/pg_9009799/pg_1000798/pg_1000066/pg_4001201/pg_4001650/pg_4005129/pg_4008770/pg_4000483/pg_4000612/pg_4002379/pg_4008487/pg_4008981/pg_4009730/pg_4010449/pg_10000586/pg_10000997/pg_10001598/pg_10004713/pg_10007807/pg_10010296/pg_10002167/pg_5007679/pg_5000580/pg_5000673/pg_5002063/pg_5011360/pg_5012753/pg_12004446/pg_120…	154	C
nuclear lumen	A5_CG_BG.CC	A5_CG_BG	GO:0031981	146/964	2907/27266	0.0502235982112143	1.42053592201968	4.59243235926211	7.65397220511401e-06	0.00226827717466849	0.0020179946532121	pg_9000381/pg_9003884/pg_9006758/pg_9010487/pg_9011443/pg_9002839/pg_9003293/pg_9007980/pg_9008896/pg_9009799/pg_1000986/pg_1000798/pg_1000066/pg_1006154/pg_4001201/pg_4001650/pg_4005129/pg_4008770/pg_4000483/pg_4000612/pg_4002379/pg_4008487/pg_4008981/pg_4009730/pg_4010449/pg_10000586/pg_10000997/pg_10001598/pg_10004713/pg_10007807/pg_10010296/pg_10002167/pg_5007679/pg_5000580/pg_5000673/pg_5002…	146	C
nuclear lumen	IR_CG_AG.CC	IR_CG_AG	GO:0031981	224/1429	2907/27266	0.0770553835569315	1.47025338562862	6.30844820910391	1.46910032958469e-09	1.18094679351044e-06	1.05245022107391e-06	pg_9005199/pg_9006758/pg_9008343/pg_9009333/pg_9002839/pg_9003293/pg_9007980/pg_9008896/pg_9009799/pg_9010076/pg_9010904/pg_9011259/pg_1006237/pg_1001764/pg_1000965/pg_1001461/pg_1001239/pg_1000257/pg_4000853/pg_4001650/pg_4007238/pg_4008770/pg_4010318/pg_4000483/pg_4001091/pg_4002379/pg_4003872/pg_4006929/pg_4008981/pg_4010449/pg_10000090/pg_10000269/pg_10000528/pg_10000535/pg_10000586/pg_100047…	224	C
nuclear lumen	IR_CG_BG.CC	IR_CG_BG	GO:0031981	220/1420	2907/27266	0.0756793945648435	1.45315096634156	6.05879072410191	5.68983583974326e-09	3.17265246424084e-06	2.81317462518675e-06	pg_9005199/pg_9006758/pg_9008343/pg_9009333/pg_9002839/pg_9003293/pg_9007980/pg_9008896/pg_9009799/pg_9010076/pg_9010904/pg_9011259/pg_1006237/pg_1001764/pg_1000965/pg_1001461/pg_1001239/pg_1000257/pg_4000853/pg_4001650/pg_4002053/pg_4005384/pg_4007238/pg_4008770/pg_4010318/pg_4000483/pg_4001091/pg_4002379/pg_4003872/pg_4006929/pg_4008981/pg_4010449/pg_10000090/pg_10000528/pg_10000535/pg_10000586…	220	C
nuclear membrane	A5_CG_AG.CC	A5_CG_AG	GO:0031965	14/979	131/27266	0.106870229007634	2.97642866611046	4.37598136079614	0.000268408276364767	0.0193514911473542	0.0169481775675355	pg_9010487/pg_1000798/pg_10002839/pg_11001805/pg_15006407/pg_7000090/pg_7001952/pg_3000011/pg_19000694/pg_19011277/pg_18011370/pg_20001723/pg_23003038/pg_23001021	14	C
nuclear membrane	A5_CG_BG.CC	A5_CG_BG	GO:0031965	13/964	131/27266	0.099236641221374	2.80683221944189	3.9685827690902	0.000772319660081025	0.0369132675221512	0.0328402442718121	pg_9010487/pg_1000798/pg_10002839/pg_11001805/pg_8007823/pg_15006407/pg_7000090/pg_3000011/pg_19000694/pg_18011370/pg_20001723/pg_23003038/pg_23001021	13	C
nuclear part	A3_BG_AG.CC	A3_BG_AG	GO:0044428	37/166	3498/27266	0.0105774728416238	1.73738177409466	3.65576383046594	0.000502296845097865	0.045101451184228	0.0363362057743823	pg_9005610/pg_9002839/pg_9004224/pg_9007289/pg_4007238/pg_4000571/pg_5002063/pg_5011448/pg_12000562/pg_8000735/pg_15002350/pg_7003967/pg_7002310/pg_16004024/pg_2001153/pg_2011185/pg_2011526/pg_17000913/pg_17001159/pg_3013010/pg_18008507/pg_18003253/pg_18011493/pg_20000432/pg_20000178/pg_23002797/pg_21009729/pg_21010780/pg_6010944/pg_6005114/pg_6003443/pg_22005744/pg_22001550/pg_13006053/pg_240040…	37	C
nuclear part	A3_CG_AG.CC	A3_CG_AG	GO:0044428	259/1523	3498/27266	0.0740423098913665	1.32556639625607	5.01621658550337	8.07533510307449e-07	0.000279914504106931	0.000239521942085577	pg_9005582/pg_9005610/pg_9006758/pg_9008343/pg_9008696/pg_9002821/pg_9002839/pg_9004224/pg_9007289/pg_9007980/pg_9011259/pg_9011427/pg_1002224/pg_1001742/pg_1000986/pg_1002869/pg_4000175/pg_4000853/pg_4001650/pg_4007238/pg_4008770/pg_4010318/pg_4010435/pg_4011171/pg_4000280/pg_4001823/pg_4002379/pg_4010449/pg_4011149/pg_10000535/pg_10000836/pg_10001598/pg_10003641/pg_10004713/pg_10010622/pg_10000…	259	C
nuclear part	A3_CG_BG.CC	A3_CG_BG	GO:0044428	252/1544	3498/27266	0.072041166380789	1.27219847314676	4.22448040503873	2.46873751254603e-05	0.00382264513784759	0.00329005434151217	pg_9005582/pg_9006758/pg_9008343/pg_9008696/pg_9002821/pg_9002839/pg_9007289/pg_9007980/pg_9011259/pg_9011427/pg_1002224/pg_1001742/pg_1000986/pg_1002869/pg_4000175/pg_4000853/pg_4001650/pg_4007238/pg_4008770/pg_4010318/pg_4010435/pg_4011171/pg_4000280/pg_4001823/pg_4002379/pg_4003872/pg_4010449/pg_10000535/pg_10001598/pg_10003641/pg_10004713/pg_10010622/pg_10000568/pg_10002167/pg_10002839/pg_100…	252	C
nuclear part	A5_CG_AG.CC	A5_CG_AG	GO:0044428	179/979	3498/27266	0.0511720983419097	1.42518736812105	5.19777554069917	4.60000294760061e-07	0.000173457349919423	0.000151915216478315	pg_9000381/pg_9006758/pg_9009201/pg_9010487/pg_9011443/pg_9002839/pg_9003293/pg_9004224/pg_9007980/pg_9009799/pg_1000798/pg_1000066/pg_4001201/pg_4001650/pg_4005129/pg_4008770/pg_4000483/pg_4000612/pg_4002379/pg_4008487/pg_4008779/pg_4008981/pg_4009730/pg_4010449/pg_10000586/pg_10000997/pg_10001598/pg_10003641/pg_10004713/pg_10007807/pg_10010296/pg_10002167/pg_10002839/pg_10004306/pg_5007679/pg_5…	179	C
nuclear part	A5_CG_BG.CC	A5_CG_BG	GO:0044428	167/964	3498/27266	0.0477415666094911	1.35033356345891	4.24856445190575	2.70911712709613e-05	0.00440275228590655	0.00391695101092541	pg_9000381/pg_9003884/pg_9006758/pg_9009201/pg_9010487/pg_9011443/pg_9002839/pg_9003293/pg_9007980/pg_9008896/pg_9009799/pg_1000986/pg_1000798/pg_1000066/pg_1006154/pg_4001201/pg_4001650/pg_4005129/pg_4008770/pg_4000483/pg_4000612/pg_4002379/pg_4008487/pg_4008981/pg_4009730/pg_4010449/pg_10000586/pg_10000997/pg_10001598/pg_10004713/pg_10007807/pg_10010296/pg_10002167/pg_10002839/pg_10004306/pg_50…	167	C
nuclear part	IR_CG_AG.CC	IR_CG_AG	GO:0044428	252/1429	3498/27266	0.072041166380789	1.37457973585626	5.58027606936863	5.4881517087832e-08	2.20584497609451e-05	1.96583118350701e-05	pg_9005199/pg_9005610/pg_9006758/pg_9008343/pg_9009333/pg_9002839/pg_9003293/pg_9004224/pg_9007980/pg_9008896/pg_9009799/pg_9010076/pg_9010904/pg_9011259/pg_1006237/pg_1001764/pg_1000965/pg_1007635/pg_1001461/pg_1001239/pg_1000257/pg_4000853/pg_4001650/pg_4007238/pg_4008770/pg_4010318/pg_4000483/pg_4001091/pg_4002379/pg_4003872/pg_4006929/pg_4008981/pg_4010449/pg_10000090/pg_10000269/pg_10000528/…	252	C
nuclear part	IR_CG_BG.CC	IR_CG_BG	GO:0044428	254/1420	3498/27266	0.0726129216695254	1.39427036777555	5.85407085134034	1.3473192725323e-08	6.40607482729772e-06	5.68023360715423e-06	pg_9005199/pg_9005610/pg_9006758/pg_9008343/pg_9009333/pg_9002839/pg_9003293/pg_9004224/pg_9007980/pg_9008896/pg_9009799/pg_9010076/pg_9010904/pg_9011259/pg_1006237/pg_1001764/pg_1000965/pg_1001461/pg_1001239/pg_1000257/pg_4000853/pg_4001650/pg_4002053/pg_4005384/pg_4007238/pg_4008770/pg_4010318/pg_4000483/pg_4001091/pg_4002379/pg_4003872/pg_4006929/pg_4008981/pg_4010449/pg_10000090/pg_10000528/p…	254	C
nuclear periphery	A5_CG_AG.CC	A5_CG_AG	GO:0034399	14/979	132/27266	0.106060606060606	2.95387996409447	4.34261690932632	0.000290516420927623	0.0206585033018533	0.0180928683775978	pg_4005129/pg_11008099/pg_11004734/pg_14006121/pg_15006407/pg_7010167/pg_7000090/pg_7000904/pg_3000011/pg_19011277/pg_18000652/pg_23001021/pg_6008317/pg_6013156	14	C
nuclear pore inner ring	A5_CG_AG.CC	A5_CG_AG	GO:0044611	3/979	6/27266	0.5	13.9254341164454	6.11056575863988	0.000850814213159013	0.0326961429208755	0.0286355212514091	pg_9010487/pg_1000798/pg_20001723	3	C
nuclear pore inner ring	A5_CG_BG.CC	A5_CG_BG	GO:0044611	3/964	6/27266	0.5	14.1421161825726	6.16346427340806	0.00081329350832846	0.0369132675221512	0.0328402442718121	pg_9010487/pg_1000798/pg_20001723	3	C
nuclear pore inner ring	ES_CG_AG.CC	ES_CG_AG	GO:0044611	3/683	6/27266	0.5	19.9604685212299	7.44514004561963	0.000295796550076866	0.0418408990995826	0.0375244791540636	pg_9010487/pg_1000798/pg_18010273	3	C
nuclear speck	A3_CG_AG.CC	A3_CG_AG	GO:0016607	32/1523	253/27266	0.126482213438735	2.26438872726235	4.91448021312575	1.39945808174447e-05	0.00176182839780468	0.00150759090105059	pg_9011259/pg_1001742/pg_4002379/pg_10002167/pg_5011823/pg_12009975/pg_11002042/pg_8011968/pg_8006497/pg_15002350/pg_7003771/pg_7000106/pg_16008065/pg_16004024/pg_16000132/pg_2006097/pg_2001015/pg_17000913/pg_3008080/pg_3012430/pg_19001042/pg_18010091/pg_18003489/pg_18003253/pg_18011179/pg_18010982/pg_20005408/pg_21001751/pg_21009688/pg_21009729/pg_22006522/pg_22003497	32	C
nuclear speck	A3_CG_BG.CC	A3_CG_BG	GO:0016607	32/1544	253/27266	0.126482213438735	2.23359069405476	4.82968679687902	1.83436317478746e-05	0.00337293528764043	0.00290300040588896	pg_9011259/pg_1001742/pg_4002379/pg_10002167/pg_5011823/pg_12009975/pg_11002042/pg_8011968/pg_8006497/pg_7003771/pg_7000106/pg_16008065/pg_16004024/pg_16000132/pg_2006097/pg_2001015/pg_17000913/pg_17001159/pg_3008080/pg_19001042/pg_18010091/pg_18003489/pg_18003253/pg_18011179/pg_18010982/pg_20005408/pg_23008511/pg_21001751/pg_21009688/pg_22006522/pg_22003497/pg_24001990	32	C
nuclear speck	ES_CG_AG.CC	ES_CG_AG	GO:0016607	17/683	253/27266	0.0671936758893281	2.68243450482931	4.30946269090519	0.000239808671052937	0.0368497875901164	0.0330482641629178	pg_10000908/pg_10002167/pg_11011162/pg_14000113/pg_14003353/pg_7000106/pg_16001919/pg_16000132/pg_2006097/pg_17000913/pg_3009958/pg_18003489/pg_18003253/pg_18000652/pg_18011179/pg_20000578/pg_20008885	17	C
nuclear speck	IR_CG_AG.CC	IR_CG_AG	GO:0016607	35/1429	253/27266	0.138339920948617	2.63959152175296	6.16179631356281	1.60394794700108e-07	5.64088443610941e-05	5.02711053915337e-05	pg_9011259/pg_4002379/pg_10002167/pg_12000141/pg_12010223/pg_12009975/pg_11011162/pg_14003353/pg_8011968/pg_8011829/pg_15002713/pg_15008302/pg_7003771/pg_16000700/pg_16000132/pg_2006097/pg_17000913/pg_17001159/pg_19009162/pg_19002908/pg_19001042/pg_18003253/pg_18000652/pg_18011391/pg_18011179/pg_18007301/pg_20005408/pg_23008451/pg_23008511/pg_21001751/pg_21009688/pg_6008398/pg_22006522/pg_2200784…	35	C
nuclear speck	IR_CG_BG.CC	IR_CG_BG	GO:0016607	34/1420	253/27266	0.134387351778656	2.58042643211045	5.91968215764369	4.14155456408343e-07	8.55307712938119e-05	7.58396950779723e-05	pg_9011259/pg_4002379/pg_10002167/pg_12000141/pg_12010223/pg_12009975/pg_11011162/pg_14003353/pg_8011968/pg_8011829/pg_15008302/pg_7003771/pg_16000132/pg_2006097/pg_17000913/pg_17001159/pg_3008080/pg_3012430/pg_19009162/pg_19002908/pg_19001042/pg_18003253/pg_18000652/pg_18011391/pg_18011179/pg_18010982/pg_18007301/pg_20005408/pg_23008451/pg_21001751/pg_21009688/pg_6008398/pg_22006522/pg_13012036	34	C
nuclear transport	A3_CG_AG.BP	A3_CG_AG	GO:0051169	33/1523	317/27266	0.10410094637224	1.86370085606401	3.76222511527384	0.000457341531118666	0.0221810642592553	0.0189802654415943	pg_9005610/pg_9008696/pg_9002839/pg_9007289/pg_9011427/pg_1001742/pg_5002059/pg_5002084/pg_5013069/pg_12007032/pg_11002042/pg_11004734/pg_8007823/pg_15006407/pg_7002310/pg_2001153/pg_2001015/pg_2005738/pg_17000006/pg_3013158/pg_3003435/pg_3004049/pg_19000369/pg_19000098/pg_19005257/pg_19001052/pg_18003489/pg_20005408/pg_21001751/pg_21002980/pg_6004186/pg_22000960/pg_24002806	33	P
nuclear transport	IR_CG_AG.BP	IR_CG_AG	GO:0051169	39/1429	317/27266	0.123028391167192	2.34744024742104	5.67499707599049	7.18387166428885e-07	0.000224575810305296	0.000200140143910363	pg_9005610/pg_9002839/pg_1007635/pg_4006929/pg_10000009/pg_5002084/pg_5002451/pg_5003710/pg_12000648/pg_12001455/pg_12001666/pg_12008423/pg_11004734/pg_11012041/pg_8000635/pg_8007823/pg_15006407/pg_7000904/pg_16001465/pg_16001134/pg_2001153/pg_2003527/pg_2011261/pg_2009365/pg_19008446/pg_19000098/pg_19009162/pg_19005257/pg_19003897/pg_18003995/pg_20005408/pg_23002482/pg_21001751/pg_21003717/pg_60…	39	P
nuclear transport	IR_CG_BG.BP	IR_CG_BG	GO:0051169	42/1420	317/27266	0.132492113564669	2.54403518905229	6.48135412606672	2.84761303796922e-08	1.13416359283688e-05	1.00565702551439e-05	pg_9005610/pg_9002839/pg_4006929/pg_10000009/pg_5002084/pg_5002451/pg_5003710/pg_5008308/pg_12001455/pg_12001666/pg_12008423/pg_11004734/pg_11012041/pg_8000635/pg_8007823/pg_15006407/pg_7003967/pg_7000904/pg_16001465/pg_16001134/pg_2001153/pg_2011261/pg_2009365/pg_3003435/pg_3007171/pg_19008446/pg_19000098/pg_19009162/pg_19005257/pg_19003897/pg_18003995/pg_20005408/pg_23002482/pg_23002918/pg_2300…	42	P
nucleic acid transport	IR_CG_AG.BP	IR_CG_AG	GO:0050657	25/1429	184/27266	0.135869565217391	2.59245595886451	5.09722492035909	1.24122295254059e-05	0.00173532005147813	0.00154650318020106	pg_1007635/pg_10000009/pg_5002084/pg_5003710/pg_12000648/pg_12001455/pg_12001666/pg_12008423/pg_11012041/pg_8000635/pg_8007823/pg_16001465/pg_16001134/pg_2009365/pg_19008446/pg_19000098/pg_19009162/pg_19005257/pg_19003897/pg_20005408/pg_23002482/pg_21001751/pg_6004186/pg_13003505/pg_24002806	25	P
nucleic acid transport	IR_CG_BG.BP	IR_CG_BG	GO:0050657	28/1420	184/27266	0.152173913043478	2.92195345988977	6.13142845247043	3.38286076895684e-07	7.54513265908133e-05	6.69023032917485e-05	pg_10000009/pg_5002084/pg_5003710/pg_12001455/pg_12001666/pg_12008423/pg_11012041/pg_8000635/pg_8007823/pg_16001465/pg_16001134/pg_2009365/pg_3003435/pg_3007171/pg_19008446/pg_19000098/pg_19009162/pg_19005257/pg_19003897/pg_20005408/pg_23002482/pg_23002918/pg_23009949/pg_21001751/pg_21005831/pg_6004186/pg_13003505/pg_24002806	28	P
nucleic acid-templated transcription	A3_BG_AG.BP	A3_BG_AG	GO:0097659	12/166	475/27266	0.0252631578947368	4.14954977805961	5.41967156559924	3.68125702288778e-05	0.0151667789342977	0.0122191899777258	pg_4000430/pg_4007454/pg_5002063/pg_15008370/pg_18008507/pg_20000432/pg_23002797/pg_21009729/pg_6003443/pg_22005744/pg_24004039/pg_24000420	12	P
nucleobase-containing compound biosynthetic process	A3_BG_AG.BP	A3_BG_AG	GO:0034654	18/166	1221/27266	0.0147420147420147	2.42142032503478	3.97731805650911	0.000484899210734973	0.045101451184228	0.0363362057743823	pg_9004224/pg_4000430/pg_4007454/pg_5002063/pg_5011448/pg_15008370/pg_7006413/pg_7000084/pg_18008507/pg_20000432/pg_23002797/pg_21009729/pg_6003443/pg_22005744/pg_13001636/pg_24004039/pg_24005218/pg_24000420	18	P
nucleobase-containing compound biosynthetic process	A5_CG_AG.BP	A5_CG_AG	GO:0034654	66/979	1221/27266	0.0540540540540541	1.50545233691301	3.48738137857563	0.000653585230309786	0.0317080460797953	0.027770138806768	pg_9000381/pg_9007719/pg_9003293/pg_9004224/pg_1005618/pg_1000071/pg_4001201/pg_4008981/pg_10000997/pg_10004306/pg_5002267/pg_5007679/pg_5002063/pg_12009393/pg_12010052/pg_11001672/pg_11010654/pg_14009289/pg_14009572/pg_8011920/pg_15002082/pg_15004096/pg_15006402/pg_15008370/pg_7000416/pg_7006413/pg_16008329/pg_16003287/pg_16000459/pg_16004655/pg_2000363/pg_2006559/pg_17001772/pg_17009009/pg_1700…	66	P
nucleobase-containing compound biosynthetic process	IR_CG_BG.BP	IR_CG_BG	GO:0034654	87/1420	1221/27266	0.0712530712530713	1.36815932449735	3.08518853486006	0.00190247045371771	0.044440691798965	0.0394053328890241	pg_9005199/pg_9007719/pg_9009333/pg_9002855/pg_9003293/pg_9004224/pg_9010904/pg_1005618/pg_1000734/pg_4000708/pg_4005384/pg_4006434/pg_4010318/pg_4008981/pg_10004306/pg_5002267/pg_5002581/pg_5007737/pg_12004447/pg_12010000/pg_12010292/pg_12010770/pg_11005833/pg_11010654/pg_11002277/pg_14001582/pg_14003154/pg_14003416/pg_14008071/pg_14009572/pg_8009597/pg_8000635/pg_8003151/pg_8011260/pg_15002082/…	87	P
nucleobase-containing compound catabolic process	IR_CG_BG.BP	IR_CG_BG	GO:0034655	38/1420	398/27266	0.0954773869346734	1.83330030433859	3.92532535781963	0.000253128676833903	0.0119614025595411	0.010606114139954	pg_9005199/pg_9006394/pg_9007719/pg_9002855/pg_4005427/pg_10001427/pg_10001042/pg_5000664/pg_5002267/pg_5001272/pg_5001795/pg_12001455/pg_12010292/pg_11002277/pg_14001582/pg_8009597/pg_8000296/pg_15003240/pg_15000283/pg_16002505/pg_2010195/pg_17002567/pg_17004314/pg_19009104/pg_18010793/pg_18011597/pg_20009253/pg_20001758/pg_23002918/pg_21001962/pg_21005831/pg_21007947/pg_21008898/pg_6009393/pg_6…	38	P
nucleobase-containing compound kinase activity	IR_CG_AG.MF	IR_CG_AG	GO:0019205	14/1429	87/27266	0.160919540229885	3.07042140231494	4.54883	0.000164796885241178	0.00977877897898429	0.00871476865411712	pg_1005618/pg_4006434/pg_12010000/pg_7006413/pg_17002723/pg_19005969/pg_20007512/pg_20008284/pg_6000376/pg_6009932/pg_6005178/pg_22006122/pg_13009440/pg_24007158	14	F
nucleobase-containing compound kinase activity	IR_CG_BG.MF	IR_CG_BG	GO:0019205	16/1420	87/27266	0.183908045977011	3.53129350817549	5.54288218938748	9.58749187424377e-06	0.00104823244491732	0.000929462318541238	pg_1005618/pg_1000734/pg_4006434/pg_12010000/pg_7006413/pg_17002723/pg_19005969/pg_20007512/pg_20008284/pg_21006024/pg_6000376/pg_6009932/pg_6005178/pg_22006122/pg_13009440/pg_13009365	16	F
nucleobase-containing compound metabolic process	IR_CG_BG.BP	IR_CG_BG	GO:0006139	318/1420	5154/27266	0.0616996507566938	1.18472019544508	3.45161880861501	0.000398933992792334	0.016725232660226	0.0148301777930003	pg_9005199/pg_9006394/pg_9007719/pg_9008343/pg_9009333/pg_9010789/pg_9001567/pg_9002855/pg_9003293/pg_9004224/pg_9004283/pg_9008896/pg_9009002/pg_9010904/pg_1006237/pg_1005618/pg_1001764/pg_1001350/pg_1000562/pg_1000446/pg_1007649/pg_1000734/pg_1000441/pg_1000257/pg_1000056/pg_4000708/pg_4000853/pg_4005384/pg_4005427/pg_4006232/pg_4006434/pg_4007238/pg_4008770/pg_4010318/pg_4011084/pg_4002379/pg_…	318	P
nucleobase-containing compound transport	IR_CG_BG.BP	IR_CG_BG	GO:0015931	30/1420	299/27266	0.100334448160535	1.92656272080644	3.77610752757761	0.000480094219279343	0.0187203172496617	0.016599209039051	pg_9003781/pg_4006314/pg_10000009/pg_5002084/pg_5003710/pg_12001455/pg_12001666/pg_12008423/pg_11012041/pg_8000635/pg_8007823/pg_16001465/pg_16001134/pg_2009365/pg_3003435/pg_3007171/pg_19008446/pg_19000098/pg_19009162/pg_19005257/pg_19003897/pg_20005408/pg_23002482/pg_23002918/pg_23009949/pg_21001751/pg_21005831/pg_6004186/pg_13003505/pg_24002806	30	P
nucleobase-containing small molecule biosynthetic process	IR_CG_BG.BP	IR_CG_BG	GO:0034404	26/1420	206/27266	0.12621359223301	2.42347873649665	4.80696490518122	2.80335669728637e-05	0.00260525282401147	0.00231006428195686	pg_9005199/pg_9007719/pg_9002855/pg_1005618/pg_1000734/pg_5002267/pg_12010000/pg_12010292/pg_11002277/pg_14001582/pg_14003154/pg_8009597/pg_15003240/pg_7006413/pg_16002505/pg_17002567/pg_19005969/pg_18010793/pg_21001962/pg_21006024/pg_21007947/pg_6000376/pg_6005178/pg_22006122/pg_13009440/pg_13009365	26	P
nucleocytoplasmic transport	A3_CG_AG.BP	A3_CG_AG	GO:0006913	33/1523	317/27266	0.10410094637224	1.86370085606401	3.76222511527384	0.000457341531118666	0.0221810642592553	0.0189802654415943	pg_9005610/pg_9008696/pg_9002839/pg_9007289/pg_9011427/pg_1001742/pg_5002059/pg_5002084/pg_5013069/pg_12007032/pg_11002042/pg_11004734/pg_8007823/pg_15006407/pg_7002310/pg_2001153/pg_2001015/pg_2005738/pg_17000006/pg_3013158/pg_3003435/pg_3004049/pg_19000369/pg_19000098/pg_19005257/pg_19001052/pg_18003489/pg_20005408/pg_21001751/pg_21002980/pg_6004186/pg_22000960/pg_24002806	33	P
nucleocytoplasmic transport	IR_CG_AG.BP	IR_CG_AG	GO:0006913	39/1429	317/27266	0.123028391167192	2.34744024742104	5.67499707599049	7.18387166428885e-07	0.000224575810305296	0.000200140143910363	pg_9005610/pg_9002839/pg_1007635/pg_4006929/pg_10000009/pg_5002084/pg_5002451/pg_5003710/pg_12000648/pg_12001455/pg_12001666/pg_12008423/pg_11004734/pg_11012041/pg_8000635/pg_8007823/pg_15006407/pg_7000904/pg_16001465/pg_16001134/pg_2001153/pg_2003527/pg_2011261/pg_2009365/pg_19008446/pg_19000098/pg_19009162/pg_19005257/pg_19003897/pg_18003995/pg_20005408/pg_23002482/pg_21001751/pg_21003717/pg_60…	39	P
nucleocytoplasmic transport	IR_CG_BG.BP	IR_CG_BG	GO:0006913	42/1420	317/27266	0.132492113564669	2.54403518905229	6.48135412606672	2.84761303796922e-08	1.13416359283688e-05	1.00565702551439e-05	pg_9005610/pg_9002839/pg_4006929/pg_10000009/pg_5002084/pg_5002451/pg_5003710/pg_5008308/pg_12001455/pg_12001666/pg_12008423/pg_11004734/pg_11012041/pg_8000635/pg_8007823/pg_15006407/pg_7003967/pg_7000904/pg_16001465/pg_16001134/pg_2001153/pg_2011261/pg_2009365/pg_3003435/pg_3007171/pg_19008446/pg_19000098/pg_19009162/pg_19005257/pg_19003897/pg_18003995/pg_20005408/pg_23002482/pg_23002918/pg_2300…	42	P
nucleoplasm	A3_BG_AG.CC	A3_BG_AG	GO:0005654	25/166	1528/27266	0.0163612565445026	2.68738566832776	5.3132565293051	6.23787969681741e-06	0.00771001930526631	0.00621161494019923	pg_9007289/pg_4007238/pg_4000571/pg_5002063/pg_5011448/pg_8000735/pg_15002350/pg_16004024/pg_2001153/pg_2011526/pg_17000913/pg_17001159/pg_3013010/pg_18003253/pg_20000432/pg_23002797/pg_21009729/pg_21010780/pg_6010944/pg_6003443/pg_22005744/pg_22001550/pg_13006053/pg_24004039/pg_24000420	25	C
nucleoplasm	A3_CG_AG.CC	A3_CG_AG	GO:0005654	129/1523	1528/27266	0.0844240837696335	1.51142946031702	5.00475871659358	1.61643337561472e-06	0.000398518178479679	0.000341010725294158	pg_9006758/pg_9008343/pg_9008696/pg_9007289/pg_9011259/pg_1001742/pg_1000986/pg_4000175/pg_4001650/pg_4007238/pg_4010318/pg_4010435/pg_4011171/pg_4002379/pg_4010449/pg_4011149/pg_10000535/pg_10001598/pg_10010622/pg_10000568/pg_10002167/pg_10009622/pg_5000560/pg_5002775/pg_5002063/pg_5003861/pg_5011448/pg_5011733/pg_5011823/pg_12000454/pg_12000157/pg_12003078/pg_12009975/pg_11002042/pg_11003546/pg…	129	C
nucleoplasm	A3_CG_BG.CC	A3_CG_BG	GO:0005654	124/1544	1528/27266	0.081151832460733	1.43308669940048	4.26897053400982	3.16302150496469e-05	0.00453932159395421	0.00390687970741596	pg_9006758/pg_9008343/pg_9008696/pg_9007289/pg_9011259/pg_1001742/pg_1000986/pg_4000175/pg_4001650/pg_4007238/pg_4010318/pg_4010435/pg_4011171/pg_4002379/pg_4010449/pg_10000535/pg_10001598/pg_10010622/pg_10000568/pg_10002167/pg_10009622/pg_5000560/pg_5002775/pg_5011448/pg_5011733/pg_5011823/pg_12000454/pg_12003078/pg_12004176/pg_12009975/pg_11002042/pg_11003546/pg_11001027/pg_11004638/pg_11006239…	124	C
nucleoplasm	A5_CG_AG.CC	A5_CG_AG	GO:0005654	79/979	1528/27266	0.0517015706806283	1.43993363245966	3.41574174785922	0.000741329361549071	0.0326961429208755	0.0286355212514091	pg_9000381/pg_9006758/pg_9009799/pg_1000066/pg_4001201/pg_4001650/pg_4000483/pg_4002379/pg_4008487/pg_4009730/pg_4010449/pg_10000997/pg_10001598/pg_10010296/pg_10002167/pg_5007679/pg_5002063/pg_5011360/pg_5012753/pg_12010052/pg_12010676/pg_12002046/pg_12004176/pg_11008099/pg_11010654/pg_11011162/pg_11006239/pg_14000533/pg_14006121/pg_14001124/pg_8001799/pg_15002082/pg_7010167/pg_7000416/pg_160004…	79	C
nucleoplasm	ES_CG_AG.CC	ES_CG_AG	GO:0005654	62/683	1528/27266	0.0405759162303665	1.61982859727258	3.99721027986319	0.000134929954867269	0.0328704362273875	0.0294794334142758	pg_9001173/pg_9008035/pg_1006237/pg_1002734/pg_4005384/pg_4000505/pg_4008487/pg_4010449/pg_10000908/pg_10010622/pg_10002167/pg_5000560/pg_5007737/pg_11000704/pg_11002011/pg_11002250/pg_11010654/pg_11011162/pg_11000397/pg_11001165/pg_14000113/pg_14002674/pg_14003353/pg_7005705/pg_7002113/pg_7003191/pg_7000106/pg_16001919/pg_16000132/pg_16000040/pg_2000019/pg_2001153/pg_2006097/pg_2012684/pg_200130…	62	C
nucleoplasm	ES_CG_BG.CC	ES_CG_BG	GO:0005654	66/706	1528/27266	0.0431937172774869	1.66815849190929	4.38273121980472	3.44938952351719e-05	0.0307616557707263	0.0280961854031326	pg_9001173/pg_9008035/pg_9009612/pg_1006237/pg_1002734/pg_4005384/pg_4000505/pg_4008487/pg_4010449/pg_10000908/pg_10010622/pg_10002167/pg_5000560/pg_5007737/pg_12004176/pg_11000704/pg_11002011/pg_11002250/pg_11010654/pg_11011162/pg_11000397/pg_11001165/pg_11006239/pg_14000113/pg_14002674/pg_8000488/pg_8002224/pg_7002113/pg_7003191/pg_7000106/pg_16001919/pg_16000132/pg_16000040/pg_2000019/pg_20011…	66	C
nucleoplasm	IR_CG_AG.CC	IR_CG_AG	GO:0005654	138/1429	1528/27266	0.0903141361256544	1.72323669391329	6.84309475938719	2.21163308394411e-10	2.07414322722559e-07	1.84845965121224e-07	pg_9006758/pg_9008343/pg_9009333/pg_9009799/pg_9010076/pg_9011259/pg_1006237/pg_1001764/pg_1001461/pg_4001650/pg_4007238/pg_4010318/pg_4000483/pg_4001091/pg_4002379/pg_4006929/pg_4010449/pg_10000090/pg_10000269/pg_10000528/pg_10000535/pg_10002167/pg_5002115/pg_5002451/pg_5007737/pg_5012753/pg_12000141/pg_12000648/pg_12010223/pg_12010576/pg_12010899/pg_12003078/pg_12004176/pg_12009975/pg_11000704/…	138	C
nucleoplasm	IR_CG_BG.CC	IR_CG_BG	GO:0005654	134/1420	1528/27266	0.087696335078534	1.68389314947275	6.44930306149485	1.81902544595067e-09	1.69048098110349e-06	1.49894079291759e-06	pg_9006758/pg_9008343/pg_9009333/pg_9009799/pg_9010076/pg_9011259/pg_1006237/pg_1001764/pg_1001461/pg_4001650/pg_4002053/pg_4005384/pg_4007238/pg_4010318/pg_4000483/pg_4001091/pg_4002379/pg_4006929/pg_4010449/pg_10000090/pg_10000528/pg_10000535/pg_10010296/pg_10002167/pg_5002115/pg_5002451/pg_5007737/pg_12000141/pg_12010223/pg_12010576/pg_12010899/pg_12003078/pg_12004176/pg_12009975/pg_11000704/p…	134	C
nucleoplasm part	A3_BG_AG.CC	A3_BG_AG	GO:0044451	19/166	954/27266	0.019916142557652	3.27128640347554	5.58909263550171	6.09729951187552e-06	0.00771001930526631	0.00621161494019923	pg_9007289/pg_4007238/pg_4000571/pg_5002063/pg_8000735/pg_15002350/pg_16004024/pg_17000913/pg_17001159/pg_3013010/pg_18003253/pg_20000432/pg_21009729/pg_21010780/pg_6010944/pg_6003443/pg_22005744/pg_22001550/pg_24000420	19	C
nucleoplasm part	A3_CG_AG.CC	A3_CG_AG	GO:0044451	88/1523	954/27266	0.0922431865828092	1.65141347693163	4.98169484025127	2.69847268609883e-06	0.00054182915162411	0.000463641464702413	pg_9006758/pg_9007289/pg_9011259/pg_1001742/pg_4000175/pg_4001650/pg_4007238/pg_4010318/pg_4010435/pg_4002379/pg_4010449/pg_4011149/pg_10001598/pg_10000568/pg_10002167/pg_10009622/pg_5002063/pg_5003861/pg_5011823/pg_12000157/pg_12009975/pg_11002042/pg_14002674/pg_8011968/pg_8000735/pg_8002224/pg_8006497/pg_15002082/pg_15002350/pg_15008576/pg_7002113/pg_7008287/pg_7003771/pg_7000106/pg_16008065/pg…	88	C
nucleoplasm part	A3_CG_BG.CC	A3_CG_BG	GO:0044451	83/1544	954/27266	0.0870020964360587	1.53639842061242	4.1319854123778	6.88583293250866e-05	0.00672294523027488	0.00578626954503783	pg_9006758/pg_9007289/pg_9011259/pg_1001742/pg_4000175/pg_4001650/pg_4007238/pg_4010318/pg_4010435/pg_4002379/pg_4010449/pg_10001598/pg_10000568/pg_10002167/pg_10009622/pg_5011823/pg_12009975/pg_11002042/pg_11004638/pg_14002674/pg_8011968/pg_8000735/pg_8002224/pg_8006497/pg_15002082/pg_15008576/pg_7007860/pg_7002113/pg_7008287/pg_7003771/pg_7000106/pg_16008065/pg_16005480/pg_16004024/pg_16000132/…	83	C
nucleoplasm part	IR_CG_AG.CC	IR_CG_AG	GO:0044451	91/1429	954/27266	0.0953878406708595	1.82004539099486	6.06363389503813	2.52210218506611e-08	1.09168223041285e-05	9.72898365154246e-06	pg_9006758/pg_9009333/pg_9009799/pg_9011259/pg_1001764/pg_4001650/pg_4007238/pg_4010318/pg_4002379/pg_4010449/pg_10000090/pg_10000528/pg_10002167/pg_5012753/pg_12000141/pg_12010223/pg_12010576/pg_12009975/pg_11000704/pg_11010654/pg_11011162/pg_11004638/pg_14007360/pg_14003353/pg_8011968/pg_8012271/pg_8000735/pg_8003151/pg_8011829/pg_15002082/pg_15002713/pg_15008302/pg_7002113/pg_7003771/pg_160011…	91	C
nucleoplasm part	IR_CG_BG.CC	IR_CG_BG	GO:0044451	88/1420	954/27266	0.0922431865828092	1.77119910237104	5.68347593870241	1.45269184315341e-07	4.26326827232811e-05	3.78021805390114e-05	pg_9006758/pg_9009333/pg_9009799/pg_9011259/pg_1001764/pg_4001650/pg_4007238/pg_4010318/pg_4002379/pg_4010449/pg_10000090/pg_10000528/pg_10010296/pg_10002167/pg_12000141/pg_12010223/pg_12010576/pg_12009975/pg_11000704/pg_11010654/pg_11011162/pg_14007360/pg_14003353/pg_8011968/pg_8012271/pg_8002224/pg_8003151/pg_8011829/pg_15002082/pg_15008302/pg_7003771/pg_16001134/pg_16000132/pg_2000542/pg_20060…	88	C
nucleoside biosynthetic process	IR_CG_BG.BP	IR_CG_BG	GO:0009163	12/1420	75/27266	0.16	3.07222535211268	4.21216405426925	0.000472039767526946	0.0185358714347201	0.0164356618834252	pg_1005618/pg_1000734/pg_12010000/pg_14003154/pg_7006413/pg_19005969/pg_21006024/pg_6000376/pg_6005178/pg_22006122/pg_13009440/pg_13009365	12	P
nucleoside diphosphate phosphorylation	IR_CG_BG.BP	IR_CG_BG	GO:0006165	14/1420	112/27266	0.125	2.40017605633803	3.48036669807306	0.00205245059936372	0.0467121001716413	0.0414193790127235	pg_9005199/pg_9007719/pg_5002267/pg_12010292/pg_11002277/pg_14001582/pg_8009597/pg_15003240/pg_16002505/pg_17002567/pg_18010793/pg_21001962/pg_21007947/pg_6009932	14	P
nucleoside kinase activity	A5_CG_BG.MF	A5_CG_BG	GO:0019206	7/964	41/27266	0.170731707317073	4.82901528185406	4.69723150444522	0.000530929358969662	0.0326197818352336	0.0290205033439386	pg_1005618/pg_7006413/pg_17002723/pg_20008284/pg_6000376/pg_6005178/pg_13009365	7	F
nucleoside kinase activity	IR_CG_AG.MF	IR_CG_AG	GO:0019206	11/1429	41/27266	0.268292682926829	5.11915205926027	6.20745573431433	5.80486387754879e-06	0.00122546584768871	0.00109212524171785	pg_1005618/pg_12010000/pg_7006413/pg_17002723/pg_19005969/pg_20008284/pg_6000376/pg_6005178/pg_22006122/pg_13009440/pg_24007158	11	F
nucleoside kinase activity	IR_CG_BG.MF	IR_CG_BG	GO:0019206	13/1420	41/27266	0.317073170731707	6.08825145997939	7.64234788585287	8.80172030786455e-08	3.0673995272908e-05	2.71984738723946e-05	pg_1005618/pg_1000734/pg_12010000/pg_7006413/pg_17002723/pg_19005969/pg_20008284/pg_21006024/pg_6000376/pg_6005178/pg_22006122/pg_13009440/pg_13009365	13	F
nucleoside metabolic process	A5_CG_AG.BP	A5_CG_AG	GO:0009116	13/979	117/27266	0.111111111111111	3.09454091476563	4.38155678723978	0.000299908610942989	0.0207855626586221	0.0182041478921187	pg_1005618/pg_4004045/pg_5013064/pg_15006402/pg_7006413/pg_17009009/pg_17002723/pg_3013452/pg_20008284/pg_23002178/pg_21002006/pg_6000376/pg_13009365	13	P
nucleoside metabolic process	A5_CG_BG.BP	A5_CG_BG	GO:0009116	13/964	117/27266	0.111111111111111	3.14269248501614	4.44654549107951	0.000258601916167635	0.0186119493378935	0.0165583001359668	pg_1005618/pg_4004045/pg_5013064/pg_15006402/pg_7006413/pg_17002723/pg_3013452/pg_20008284/pg_23002178/pg_21002006/pg_6000376/pg_6005178/pg_13009365	13	P
nucleoside metabolic process	IR_CG_AG.BP	IR_CG_AG	GO:0009116	15/1429	117/27266	0.128205128205128	2.44621485349267	3.68677515893627	0.00118888982241397	0.0393522531219023	0.03507040937449	pg_1005618/pg_4004045/pg_5002132/pg_12010000/pg_7006413/pg_17002723/pg_19005969/pg_20008284/pg_23002178/pg_21008898/pg_6000376/pg_6005178/pg_22006122/pg_13009440/pg_24007158	15	P
nucleoside metabolic process	IR_CG_BG.BP	IR_CG_BG	GO:0009116	17/1420	117/27266	0.145299145299145	2.78994823642711	4.54785633571323	0.0001184219724578	0.00695074650973359	0.00616319118708349	pg_1005618/pg_1000734/pg_4004045/pg_5002132/pg_12010000/pg_14003154/pg_7006413/pg_17002723/pg_19005969/pg_20008284/pg_21006024/pg_21008898/pg_6000376/pg_6005178/pg_22006122/pg_13009440/pg_13009365	17	P
nucleoside monophosphate biosynthetic process	A3_CG_BG.BP	A3_CG_BG	GO:0009124	23/1544	198/27266	0.116161616161616	2.05133589783849	3.63764268152105	0.000875386811834193	0.0321923500052024	0.0277071444193046	pg_9007719/pg_9010563/pg_1003102/pg_1000734/pg_4011069/pg_4011405/pg_10000431/pg_11000151/pg_14001582/pg_14002604/pg_14009289/pg_8006168/pg_8012274/pg_7006413/pg_16002505/pg_17007348/pg_17002723/pg_3002295/pg_19002250/pg_18006242/pg_20008284/pg_21007947/pg_22006122	23	P
nucleoside monophosphate biosynthetic process	IR_CG_BG.BP	IR_CG_BG	GO:0009124	27/1420	198/27266	0.136363636363636	2.61837387964149	5.35714775522376	4.71676429390388e-06	0.00060819951107767	0.000539287378904292	pg_9005199/pg_9007719/pg_1005618/pg_1000734/pg_5002267/pg_12010000/pg_12010292/pg_11002277/pg_14001582/pg_8009597/pg_15003240/pg_7006413/pg_16002505/pg_17002567/pg_17002723/pg_3002295/pg_19005969/pg_18010793/pg_20008284/pg_21001962/pg_21006024/pg_21007947/pg_6000376/pg_6005178/pg_22006122/pg_13009440/pg_13009365	27	P
nucleoside monophosphate metabolic process	IR_CG_BG.BP	IR_CG_BG	GO:0009123	30/1420	271/27266	0.11070110701107	2.12561717166467	4.36499692933081	8.65994541595105e-05	0.00573524369422888	0.00508541109110343	pg_9005199/pg_9007719/pg_1005618/pg_1000734/pg_4006434/pg_5002267/pg_5000879/pg_12010000/pg_12010292/pg_11002277/pg_14001582/pg_8009597/pg_15003240/pg_7006413/pg_16002505/pg_17002567/pg_17002723/pg_3002295/pg_19005969/pg_18010793/pg_20007512/pg_20008284/pg_21001962/pg_21006024/pg_21007947/pg_6000376/pg_6005178/pg_22006122/pg_13009440/pg_13009365	30	P
nucleoside phosphate binding	A3_CG_AG.MF	A3_CG_AG	GO:1901265	76/1523	860/27266	0.0883720930232558	1.58210997266717	4.21916082596227	5.42890207214113e-05	0.00494197131705524	0.00422882898250993	pg_9003096/pg_9005785/pg_1007339/pg_4006434/pg_4008370/pg_4009543/pg_4010354/pg_10004513/pg_10005824/pg_5012557/pg_5000888/pg_5002084/pg_5007040/pg_5011448/pg_12000227/pg_12002004/pg_12000191/pg_11000899/pg_11003546/pg_11005333/pg_11001818/pg_11006239/pg_14002577/pg_14002674/pg_14004321/pg_8010792/pg_8000296/pg_8001599/pg_8006663/pg_8008993/pg_8010377/pg_8011285/pg_15000283/pg_7008622/pg_16008469…	76	F
nucleoside phosphate binding	A3_CG_BG.MF	A3_CG_BG	GO:1901265	75/1544	860/27266	0.0872093023255814	1.54005753705266	3.94286565546918	0.000141120996633367	0.00966399001533887	0.00831755267877121	pg_9003096/pg_9005785/pg_1007339/pg_4006434/pg_4008370/pg_4009543/pg_4010354/pg_10004513/pg_10005824/pg_5012557/pg_5000888/pg_5002084/pg_5007040/pg_5011448/pg_12000227/pg_12002004/pg_12000191/pg_12010853/pg_11000899/pg_11003546/pg_11005333/pg_11010062/pg_11001818/pg_11006239/pg_14002577/pg_14002674/pg_14004321/pg_8010792/pg_8006663/pg_8008993/pg_8010377/pg_8011285/pg_7008622/pg_16008469/pg_160079…	75	F
nucleoside phosphate binding	ES_CG_AG.MF	ES_CG_AG	GO:1901265	42/683	860/27266	0.0488372093023256	1.94962715788757	4.53588619537751	3.45380191335987e-05	0.0216356019858329	0.0194036149598684	pg_9009366/pg_4008370/pg_4009543/pg_4008487/pg_10003328/pg_10004513/pg_5000700/pg_5002502/pg_5012557/pg_12001386/pg_12010382/pg_12010853/pg_11005333/pg_11001362/pg_14002674/pg_8002132/pg_8000296/pg_8010377/pg_7008622/pg_7002937/pg_2011487/pg_17009875/pg_17005626/pg_17008462/pg_3000367/pg_3006043/pg_19011209/pg_18008507/pg_18003287/pg_18007581/pg_18004664/pg_20006219/pg_20003071/pg_21003613/pg_210…	42	F
nucleoside phosphate binding	ES_CG_BG.MF	ES_CG_BG	GO:1901265	42/706	860/27266	0.0488372093023256	1.88611239212069	4.30504596190247	7.28116593832603e-05	0.0405833986487447	0.0370668829149782	pg_9009366/pg_4008370/pg_4009543/pg_4008487/pg_10003328/pg_10004513/pg_5000700/pg_5002502/pg_5012557/pg_12001386/pg_12010382/pg_12010853/pg_11005333/pg_11001362/pg_11006239/pg_14002674/pg_8002132/pg_8010377/pg_7008622/pg_7002937/pg_2011487/pg_17009875/pg_17005626/pg_17008462/pg_3000367/pg_3006043/pg_18010245/pg_18008507/pg_18003287/pg_18007581/pg_18004664/pg_20006219/pg_20003071/pg_21003613/pg_21…	42	F
nucleoside phosphate binding	IR_CG_AG.MF	IR_CG_AG	GO:1901265	70/1429	860/27266	0.0813953488372093	1.55306198838023	3.87587310244284	0.000184984605867975	0.0101059065749427	0.00900630211911122	pg_9003096/pg_9004559/pg_9005298/pg_9009002/pg_9010904/pg_4006434/pg_4008370/pg_4008668/pg_10004513/pg_10005516/pg_10005824/pg_5012557/pg_5000888/pg_5002084/pg_5007040/pg_11001818/pg_11005990/pg_11006239/pg_11008509/pg_14000799/pg_14002040/pg_14006469/pg_8000296/pg_8001599/pg_8006663/pg_8008993/pg_8010377/pg_15000283/pg_7008622/pg_7007849/pg_16006175/pg_16000427/pg_2006559/pg_2004341/pg_2008047/p…	70	F
nucleoside phosphate binding	IR_CG_BG.MF	IR_CG_BG	GO:1901265	70/1420	860/27266	0.0813953488372093	1.56290533901081	3.93172865035484	0.00015397279500579	0.00850548286793519	0.00754176792091889	pg_9003096/pg_9004559/pg_9005298/pg_9009002/pg_9010904/pg_4000708/pg_4006434/pg_4008370/pg_10004513/pg_5012557/pg_5000888/pg_5002084/pg_5007040/pg_12000302/pg_11002154/pg_11005333/pg_11006239/pg_11008509/pg_14000799/pg_14002040/pg_14006469/pg_8000296/pg_8001599/pg_8006663/pg_8008993/pg_15000283/pg_7008622/pg_7007851/pg_16005046/pg_16006175/pg_16000427/pg_2006559/pg_2009283/pg_2004341/pg_17001988/…	70	F
nucleoside phosphate biosynthetic process	IR_CG_BG.BP	IR_CG_BG	GO:1901293	37/1420	367/27266	0.100817438692098	1.93583681928081	4.23073034816565	0.000102369236256187	0.00634234290404998	0.00562372283854164	pg_9005199/pg_9007719/pg_1005618/pg_1000734/pg_4006434/pg_5002267/pg_12004447/pg_12010000/pg_12010292/pg_11002277/pg_14001582/pg_14003154/pg_8009597/pg_15003240/pg_15007850/pg_7006413/pg_16002505/pg_17000341/pg_17002567/pg_17002723/pg_3002295/pg_19005969/pg_18010793/pg_20007512/pg_20008284/pg_20007783/pg_21001962/pg_21006024/pg_21007947/pg_6007193/pg_6000376/pg_6005178/pg_22006122/pg_22004000/pg_…	37	P
nucleoside phosphate metabolic process	IR_CG_BG.BP	IR_CG_BG	GO:0006753	48/1420	592/27266	0.0810810810810811	1.5568709554625	3.21086170352931	0.00170272358156332	0.0425757250708389	0.0377516764814865	pg_9005199/pg_9007719/pg_9002855/pg_1005618/pg_1001350/pg_1000734/pg_4006434/pg_10010988/pg_10009211/pg_5002267/pg_5000879/pg_5002132/pg_12004447/pg_12010000/pg_12010292/pg_11002277/pg_14001582/pg_14003154/pg_8009597/pg_8008993/pg_15003240/pg_15007850/pg_7006413/pg_16002505/pg_2005673/pg_17000341/pg_17002567/pg_17002723/pg_3002295/pg_19005969/pg_19004865/pg_19000094/pg_18010793/pg_20007512/pg_200…	48	P
nucleoside salvage	IR_CG_AG.BP	IR_CG_AG	GO:0043174	9/1429	35/27266	0.257142857142857	4.90640807757673	5.43848154579411	5.94766857775929e-05	0.00531230652175421	0.00473428456214624	pg_1005618/pg_12010000/pg_7006413/pg_19005969/pg_6000376/pg_6005178/pg_22006122/pg_13009440/pg_24007158	9	P
nucleoside salvage	IR_CG_BG.BP	IR_CG_BG	GO:0043174	11/1420	35/27266	0.314285714285714	6.03472837022133	6.98599909598102	9.63106570275492e-07	0.000157949477525181	0.000140052989491764	pg_1005618/pg_1000734/pg_12010000/pg_7006413/pg_19005969/pg_21006024/pg_6000376/pg_6005178/pg_22006122/pg_13009440/pg_13009365	11	P
nucleoside-triphosphatase activity	A3_CG_AG.MF	A3_CG_AG	GO:0017111	139/1523	1480/27266	0.0939189189189189	1.68141381696864	6.55651302553377	9.7483781816347e-10	3.42694170399058e-06	2.93242300884956e-06	pg_9001186/pg_9004193/pg_9004611/pg_9005785/pg_9006681/pg_1004560/pg_4000343/pg_4000853/pg_4003562/pg_4006232/pg_4002642/pg_4003395/pg_4009988/pg_4010354/pg_10000836/pg_10003641/pg_10003756/pg_10000326/pg_10000784/pg_10002977/pg_10004513/pg_5002059/pg_5002906/pg_5012580/pg_5000435/pg_5000603/pg_5001043/pg_5002084/pg_5003550/pg_5007040/pg_5011061/pg_5012626/pg_12000943/pg_12002004/pg_12005923/pg_1…	139	F
nucleoside-triphosphatase activity	A3_CG_BG.MF	A3_CG_BG	GO:0017111	143/1544	1480/27266	0.0966216216216216	1.70627275591654	6.84518759279991	2.01188257836979e-10	3.25398136137673e-07	2.80061975912975e-07	pg_9001186/pg_9004193/pg_9004611/pg_9005785/pg_9006681/pg_1004560/pg_4000343/pg_4000853/pg_4003562/pg_4005310/pg_4006232/pg_4002642/pg_4003395/pg_4009988/pg_4010354/pg_10003641/pg_10003756/pg_10000326/pg_10000784/pg_10002977/pg_10004513/pg_5002059/pg_5002906/pg_5012580/pg_5000435/pg_5000603/pg_5001043/pg_5002084/pg_5003550/pg_5007040/pg_5011061/pg_5012626/pg_12000943/pg_12002004/pg_12005923/pg_12…	143	F
nucleoside-triphosphatase activity	A5_CG_AG.MF	A5_CG_AG	GO:0017111	86/979	1480/27266	0.0581081081081081	1.61836126218149	4.7206818030637	7.70768658389597e-06	0.0020005300528502	0.00175207886083404	pg_1004560/pg_1000172/pg_4000696/pg_4005427/pg_4008487/pg_4009439/pg_10003641/pg_10002103/pg_5002906/pg_5000580/pg_5003550/pg_5004716/pg_12003467/pg_12005923/pg_12010465/pg_12000302/pg_12003428/pg_11000325/pg_11011700/pg_11006239/pg_14006910/pg_14000494/pg_14008086/pg_8005464/pg_8007245/pg_8011689/pg_8000630/pg_15004843/pg_15008145/pg_7009446/pg_7006732/pg_7004221/pg_7001952/pg_16001969/pg_160014…	86	F
nucleoside-triphosphatase activity	A5_CG_BG.MF	A5_CG_BG	GO:0017111	81/964	1480/27266	0.0547297297297297	1.54798839295727	4.15008612456604	6.59125974470016e-05	0.00772250385902311	0.00687039999827008	pg_1004560/pg_4005427/pg_4008487/pg_4009439/pg_10002103/pg_5002906/pg_5000580/pg_5003550/pg_5004716/pg_12003467/pg_12005923/pg_12010465/pg_12000302/pg_12003428/pg_11000325/pg_11011700/pg_11006239/pg_14006910/pg_14000494/pg_14008086/pg_8005464/pg_8011689/pg_8000630/pg_15004843/pg_15008145/pg_7009446/pg_7005018/pg_7006732/pg_7004221/pg_16001969/pg_2000538/pg_2006559/pg_2002451/pg_2006419/pg_2009068…	81	F
nucleoside-triphosphatase activity	IR_CG_AG.MF	IR_CG_AG	GO:0017111	143/1429	1480/27266	0.0966216216216216	1.84359	7.8481324163199	7.43285257378546e-13	4.18246614326908e-09	3.72737996436989e-09	pg_9001186/pg_9004611/pg_9005298/pg_9006681/pg_9010904/pg_1004560/pg_1000056/pg_4000853/pg_4005310/pg_4005427/pg_4006232/pg_4001091/pg_4002642/pg_4003395/pg_4009439/pg_4009988/pg_4010062/pg_10000009/pg_10004513/pg_10005516/pg_5002906/pg_5012990/pg_5000435/pg_5000580/pg_5002084/pg_5002210/pg_5007040/pg_5012626/pg_12001666/pg_12000345/pg_12003428/pg_12008125/pg_11005833/pg_11011810/pg_11006239/pg_1…	143	F
nucleoside-triphosphatase activity	IR_CG_BG.MF	IR_CG_BG	GO:0017111	138/1420	1480/27266	0.0932432432432432	1.79040159878188	7.32886854152874	1.5887816154691e-11	8.85904628785572e-08	7.85527078721935e-08	pg_9001186/pg_9004611/pg_9005298/pg_9001448/pg_9006681/pg_9010904/pg_1004560/pg_1000056/pg_4000853/pg_4002053/pg_4005310/pg_4005427/pg_4006232/pg_4001091/pg_4003395/pg_4009439/pg_4009988/pg_4010062/pg_10000009/pg_10004513/pg_5002906/pg_5012990/pg_5000435/pg_5000580/pg_5002084/pg_5002210/pg_5007040/pg_12001666/pg_12005923/pg_12000302/pg_12000345/pg_12008125/pg_11005833/pg_11002907/pg_11006239/pg_1…	138	F
nucleotide binding	A3_CG_AG.MF	A3_CG_AG	GO:0000166	76/1523	860/27266	0.0883720930232558	1.58210997266717	4.21916082596227	5.42890207214113e-05	0.00494197131705524	0.00422882898250993	pg_9003096/pg_9005785/pg_1007339/pg_4006434/pg_4008370/pg_4009543/pg_4010354/pg_10004513/pg_10005824/pg_5012557/pg_5000888/pg_5002084/pg_5007040/pg_5011448/pg_12000227/pg_12002004/pg_12000191/pg_11000899/pg_11003546/pg_11005333/pg_11001818/pg_11006239/pg_14002577/pg_14002674/pg_14004321/pg_8010792/pg_8000296/pg_8001599/pg_8006663/pg_8008993/pg_8010377/pg_8011285/pg_15000283/pg_7008622/pg_16008469…	76	F
nucleotide binding	A3_CG_BG.MF	A3_CG_BG	GO:0000166	75/1544	860/27266	0.0872093023255814	1.54005753705266	3.94286565546918	0.000141120996633367	0.00966399001533887	0.00831755267877121	pg_9003096/pg_9005785/pg_1007339/pg_4006434/pg_4008370/pg_4009543/pg_4010354/pg_10004513/pg_10005824/pg_5012557/pg_5000888/pg_5002084/pg_5007040/pg_5011448/pg_12000227/pg_12002004/pg_12000191/pg_12010853/pg_11000899/pg_11003546/pg_11005333/pg_11010062/pg_11001818/pg_11006239/pg_14002577/pg_14002674/pg_14004321/pg_8010792/pg_8006663/pg_8008993/pg_8010377/pg_8011285/pg_7008622/pg_16008469/pg_160079…	75	F
nucleotide binding	ES_CG_AG.MF	ES_CG_AG	GO:0000166	42/683	860/27266	0.0488372093023256	1.94962715788757	4.53588619537751	3.45380191335987e-05	0.0216356019858329	0.0194036149598684	pg_9009366/pg_4008370/pg_4009543/pg_4008487/pg_10003328/pg_10004513/pg_5000700/pg_5002502/pg_5012557/pg_12001386/pg_12010382/pg_12010853/pg_11005333/pg_11001362/pg_14002674/pg_8002132/pg_8000296/pg_8010377/pg_7008622/pg_7002937/pg_2011487/pg_17009875/pg_17005626/pg_17008462/pg_3000367/pg_3006043/pg_19011209/pg_18008507/pg_18003287/pg_18007581/pg_18004664/pg_20006219/pg_20003071/pg_21003613/pg_210…	42	F
nucleotide binding	ES_CG_BG.MF	ES_CG_BG	GO:0000166	42/706	860/27266	0.0488372093023256	1.88611239212069	4.30504596190247	7.28116593832603e-05	0.0405833986487447	0.0370668829149782	pg_9009366/pg_4008370/pg_4009543/pg_4008487/pg_10003328/pg_10004513/pg_5000700/pg_5002502/pg_5012557/pg_12001386/pg_12010382/pg_12010853/pg_11005333/pg_11001362/pg_11006239/pg_14002674/pg_8002132/pg_8010377/pg_7008622/pg_7002937/pg_2011487/pg_17009875/pg_17005626/pg_17008462/pg_3000367/pg_3006043/pg_18010245/pg_18008507/pg_18003287/pg_18007581/pg_18004664/pg_20006219/pg_20003071/pg_21003613/pg_21…	42	F
nucleotide binding	IR_CG_AG.MF	IR_CG_AG	GO:0000166	70/1429	860/27266	0.0813953488372093	1.55306198838023	3.87587310244284	0.000184984605867975	0.0101059065749427	0.00900630211911122	pg_9003096/pg_9004559/pg_9005298/pg_9009002/pg_9010904/pg_4006434/pg_4008370/pg_4008668/pg_10004513/pg_10005516/pg_10005824/pg_5012557/pg_5000888/pg_5002084/pg_5007040/pg_11001818/pg_11005990/pg_11006239/pg_11008509/pg_14000799/pg_14002040/pg_14006469/pg_8000296/pg_8001599/pg_8006663/pg_8008993/pg_8010377/pg_15000283/pg_7008622/pg_7007849/pg_16006175/pg_16000427/pg_2006559/pg_2004341/pg_2008047/p…	70	F
nucleotide binding	IR_CG_BG.MF	IR_CG_BG	GO:0000166	70/1420	860/27266	0.0813953488372093	1.56290533901081	3.93172865035484	0.00015397279500579	0.00850548286793519	0.00754176792091889	pg_9003096/pg_9004559/pg_9005298/pg_9009002/pg_9010904/pg_4000708/pg_4006434/pg_4008370/pg_10004513/pg_5012557/pg_5000888/pg_5002084/pg_5007040/pg_12000302/pg_11002154/pg_11005333/pg_11006239/pg_11008509/pg_14000799/pg_14002040/pg_14006469/pg_8000296/pg_8001599/pg_8006663/pg_8008993/pg_15000283/pg_7008622/pg_7007851/pg_16005046/pg_16006175/pg_16000427/pg_2006559/pg_2009283/pg_2004341/pg_17001988/…	70	F
nucleotide biosynthetic process	IR_CG_BG.BP	IR_CG_BG	GO:0009165	37/1420	367/27266	0.100817438692098	1.93583681928081	4.23073034816565	0.000102369236256187	0.00634234290404998	0.00562372283854164	pg_9005199/pg_9007719/pg_1005618/pg_1000734/pg_4006434/pg_5002267/pg_12004447/pg_12010000/pg_12010292/pg_11002277/pg_14001582/pg_14003154/pg_8009597/pg_15003240/pg_15007850/pg_7006413/pg_16002505/pg_17000341/pg_17002567/pg_17002723/pg_3002295/pg_19005969/pg_18010793/pg_20007512/pg_20008284/pg_20007783/pg_21001962/pg_21006024/pg_21007947/pg_6007193/pg_6000376/pg_6005178/pg_22006122/pg_22004000/pg_…	37	P
nucleotide phosphorylation	IR_CG_BG.BP	IR_CG_BG	GO:0046939	15/1420	124/27266	0.120967741935484	2.32275102226261	3.46033606010177	0.00201154249710427	0.0461578640487795	0.0409279406926522	pg_9005199/pg_9007719/pg_4006434/pg_5002267/pg_12010292/pg_11002277/pg_14001582/pg_8009597/pg_15003240/pg_16002505/pg_17002567/pg_18010793/pg_21001962/pg_21007947/pg_6009932	15	P
nucleus	A5_CG_AG.CC	A5_CG_AG	GO:0005634	358/979	8320/27266	0.0430288461538462	1.1983907244441	4.18936156802838	2.13143009238778e-05	0.00368808453652832	0.00323005142772731	pg_9000381/pg_9005466/pg_9005753/pg_9006758/pg_9008849/pg_9009201/pg_9009829/pg_9010487/pg_9011443/pg_9001567/pg_9002839/pg_9003293/pg_9004224/pg_9005672/pg_9007980/pg_9008601/pg_9009366/pg_9009715/pg_9009799/pg_9010911/pg_1007548/pg_1005618/pg_1000798/pg_1000328/pg_1000066/pg_1004577/pg_1001389/pg_1000458/pg_1000172/pg_4000550/pg_4000668/pg_4001201/pg_4001650/pg_4002242/pg_4005129/pg_4006634/pg_…	358	C
nucleus	A5_CG_BG.CC	A5_CG_BG	GO:0005634	342/964	8320/27266	0.0411057692307692	1.16264512847111	3.40714673597858	0.000432200833183558	0.0279157409945995	0.0248355080660673	pg_9000381/pg_9003884/pg_9005466/pg_9005753/pg_9006758/pg_9008849/pg_9009201/pg_9009829/pg_9010072/pg_9010487/pg_9011443/pg_9001567/pg_9002839/pg_9003293/pg_9005672/pg_9007980/pg_9008601/pg_9008896/pg_9009715/pg_9009799/pg_9010291/pg_9010911/pg_1007548/pg_1005618/pg_1000986/pg_1000798/pg_1000328/pg_1000066/pg_1006154/pg_1004577/pg_1001389/pg_1000458/pg_4000668/pg_4001201/pg_4001650/pg_4002242/pg_…	342	C
nucleus	ES_CG_AG.CC	ES_CG_AG	GO:0005634	278/683	8320/27266	0.0334134615384615	1.33389669444757	5.85633785544191	6.93456552058972e-09	3.04080698077859e-05	2.72710913525507e-05	pg_9001286/pg_9003533/pg_9005261/pg_9010487/pg_9001173/pg_9001567/pg_9003534/pg_9007980/pg_9008035/pg_9009366/pg_9009370/pg_1006237/pg_1005618/pg_1004122/pg_1000798/pg_1000223/pg_1004577/pg_1002734/pg_1001685/pg_1001389/pg_1000458/pg_1000166/pg_4005129/pg_4005384/pg_4007371/pg_4010615/pg_4011400/pg_4011551/pg_4000066/pg_4000280/pg_4000505/pg_4005182/pg_4008487/pg_4010449/pg_10000908/pg_10004713/p…	278	C
nucleus	ES_CG_BG.CC	ES_CG_BG	GO:0005634	282/706	8320/27266	0.0338942307692308	1.30900863477882	5.51270278292547	4.42464271651629e-08	9.86474093647307e-05	9.00996982642186e-05	pg_9001286/pg_9003533/pg_9005261/pg_9010487/pg_9001173/pg_9001567/pg_9003534/pg_9007980/pg_9008035/pg_9009366/pg_9009370/pg_9009612/pg_9009715/pg_1006237/pg_1005618/pg_1004122/pg_1002512/pg_1000798/pg_1000223/pg_1000181/pg_1004577/pg_1002734/pg_1001685/pg_1000458/pg_1000166/pg_4005129/pg_4005384/pg_4007371/pg_4010615/pg_4011400/pg_4011551/pg_4000066/pg_4000280/pg_4000505/pg_4005182/pg_4008487/pg_…	282	C
nucleus	IR_CG_AG.CC	IR_CG_AG	GO:0005634	519/1429	8320/27266	0.0623798076923077	1.19023641465253	4.89546975480919	8.06006853400468e-07	0.000238705292846549	0.000212732224354561	pg_9000805/pg_9001286/pg_9004042/pg_9005199/pg_9005261/pg_9005466/pg_9005610/pg_9006758/pg_9008343/pg_9008849/pg_9009333/pg_9009509/pg_9010789/pg_9000572/pg_9001567/pg_9001887/pg_9002839/pg_9003293/pg_9004224/pg_9004283/pg_9007980/pg_9008295/pg_9008896/pg_9009149/pg_9009799/pg_9009913/pg_9010076/pg_9010229/pg_9010904/pg_9010911/pg_9011259/pg_1006237/pg_1005618/pg_1001764/pg_1000965/pg_1000661/pg_…	519	C
nucleus	IR_CG_BG.CC	IR_CG_BG	GO:0005634	523/1420	8320/27266	0.0628605769230769	1.20701161294691	5.30942950711636	1.0050913309324e-07	3.29669956545827e-05	2.92316655194395e-05	pg_9001286/pg_9004042/pg_9005199/pg_9005261/pg_9005466/pg_9005610/pg_9005753/pg_9006758/pg_9008343/pg_9008849/pg_9009333/pg_9009509/pg_9010789/pg_9000572/pg_9001567/pg_9002839/pg_9003293/pg_9004224/pg_9004283/pg_9007980/pg_9008295/pg_9008896/pg_9009149/pg_9009799/pg_9009913/pg_9010076/pg_9010904/pg_9010911/pg_9011259/pg_1006237/pg_1005618/pg_1005532/pg_1003375/pg_1001764/pg_1001300/pg_1000965/pg_…	523	C
nucleus organization	A5_CG_AG.BP	A5_CG_AG	GO:0006997	15/979	141/27266	0.106382978723404	2.96285832264795	4.50959168445357	0.000172980955279931	0.0152883552626531	0.0133896534243273	pg_9010487/pg_1000798/pg_4005129/pg_11011813/pg_7001952/pg_16004839/pg_2000989/pg_3000011/pg_19000694/pg_19011277/pg_20007179/pg_20001723/pg_23001021/pg_13001865/pg_24001842	15	P
organ development	A5_CG_AG.BP	A5_CG_AG	GO:0048513	18/979	205/27266	0.0878048780487805	2.44544208874162	4.00893754717444	0.000458028886431809	0.0255658919297583	0.0223907952518278	pg_9000381/pg_1002333/pg_4001201/pg_5012712/pg_12010332/pg_12010533/pg_11001019/pg_11005730/pg_7005353/pg_7004008/pg_16001494/pg_2001153/pg_3006889/pg_6006768/pg_22001628/pg_13001865/pg_24006809/pg_24001842	18	P
organelle	A5_CG_AG.CC	A5_CG_AG	GO:0043226	735/979	18705/27266	0.0392943063352045	1.09438054804462	4.44552121300553	3.45919164795002e-06	0.00112229149028178	0.000982911100493166	pg_9000381/pg_9001528/pg_9003250/pg_9003867/pg_9005466/pg_9005753/pg_9006758/pg_9007719/pg_9008849/pg_9009027/pg_9009201/pg_9009829/pg_9010221/pg_9010487/pg_9011443/pg_9001110/pg_9001567/pg_9002432/pg_9002576/pg_9002839/pg_9003293/pg_9004224/pg_9005672/pg_9006297/pg_9007980/pg_9008523/pg_9008601/pg_9009030/pg_9009366/pg_9009712/pg_9009715/pg_9009799/pg_9010295/pg_9010698/pg_9010911/pg_9011439/pg_…	735	C
organelle localization	A5_CG_AG.BP	A5_CG_AG	GO:0051640	25/979	330/27266	0.0757575757575758	2.10991426006748	3.91474460069663	0.000401415331578585	0.0236789430252777	0.0207381915919607	pg_9001528/pg_5004716/pg_11001019/pg_8005216/pg_8011542/pg_7001952/pg_2001153/pg_2007083/pg_2009365/pg_3003111/pg_3003116/pg_3000011/pg_19000694/pg_19011277/pg_19006219/pg_23003038/pg_23001303/pg_23008551/pg_21009770/pg_6004186/pg_22008114/pg_13002009/pg_24006809/pg_24001483/pg_24000499	25	P
organelle localization	IR_CG_AG.BP	IR_CG_AG	GO:0051640	32/1429	330/27266	0.096969696969697	1.85022796191446	3.65446346799906	0.000638885483664031	0.0266296934561297	0.0237321672060463	pg_9001528/pg_9005298/pg_10002276/pg_10004513/pg_5002084/pg_11011810/pg_11001093/pg_11012041/pg_14002040/pg_8003278/pg_8011045/pg_8006689/pg_8007823/pg_7002306/pg_16001134/pg_2001153/pg_2007083/pg_2004341/pg_2009365/pg_3003111/pg_3003116/pg_3012370/pg_18010650/pg_23002482/pg_23001303/pg_21009770/pg_6004186/pg_6003969/pg_22008114/pg_22007186/pg_24006809/pg_24001992	32	P
organelle localization	IR_CG_BG.BP	IR_CG_BG	GO:0051640	31/1420	330/27266	0.0939393939393939	1.80376867264191	3.44327529638476	0.00116629156034331	0.0329220219406509	0.0291917875585663	pg_9001528/pg_9005298/pg_10002276/pg_10004513/pg_5002084/pg_11012041/pg_14002040/pg_8003278/pg_8011045/pg_8006689/pg_8007823/pg_7002306/pg_16001134/pg_2001153/pg_2007083/pg_2009283/pg_2004341/pg_2009365/pg_3003111/pg_3003116/pg_3012370/pg_18010650/pg_23002482/pg_23001303/pg_21009770/pg_6004186/pg_6003969/pg_22008114/pg_22007186/pg_24006809/pg_24001992	31	P
organelle lumen	A3_CG_AG.CC	A3_CG_AG	GO:0043233	252/1523	3296/27266	0.0764563106796116	1.36878382599494	5.49230408816332	8.60651769804888e-08	3.97710533803395e-05	3.40319626338797e-05	pg_9005582/pg_9006758/pg_9008343/pg_9008696/pg_9002821/pg_9002839/pg_9007289/pg_9007980/pg_9011259/pg_9011427/pg_1002224/pg_1001742/pg_1000986/pg_1002869/pg_4000175/pg_4000343/pg_4000853/pg_4001650/pg_4007238/pg_4008770/pg_4010318/pg_4010435/pg_4011171/pg_4002379/pg_4010449/pg_4011149/pg_10000535/pg_10000836/pg_10001598/pg_10004713/pg_10010622/pg_10000568/pg_10002167/pg_10002961/pg_10009622/pg_50…	252	C
organelle lumen	A3_CG_BG.CC	A3_CG_BG	GO:0043233	247/1544	3296/27266	0.0749393203883495	1.32337792079581	4.85114192926399	1.77322851178737e-06	0.00068050560841348	0.000585694028780502	pg_9005582/pg_9006758/pg_9008343/pg_9008696/pg_9002821/pg_9002839/pg_9007289/pg_9007980/pg_9011259/pg_9011427/pg_1002224/pg_1001742/pg_1000986/pg_1002869/pg_4000175/pg_4000343/pg_4000853/pg_4001650/pg_4007238/pg_4008770/pg_4010318/pg_4010435/pg_4011171/pg_4002379/pg_4003872/pg_4010449/pg_10000535/pg_10001598/pg_10004713/pg_10010622/pg_10000568/pg_10002167/pg_10009622/pg_5000560/pg_5001719/pg_5002…	247	C
organelle lumen	A5_CG_AG.CC	A5_CG_AG	GO:0043233	179/979	3296/27266	0.0543082524271845	1.51253198230808	6.05625481462522	7.17288451103174e-09	6.20574058279429e-06	5.43503301809581e-06	pg_9000381/pg_9006758/pg_9010487/pg_9011443/pg_9002839/pg_9003293/pg_9007980/pg_9009799/pg_1000798/pg_1000066/pg_1002333/pg_4001201/pg_4001650/pg_4002274/pg_4005129/pg_4008770/pg_4000483/pg_4000612/pg_4002379/pg_4008487/pg_4008981/pg_4009730/pg_4010449/pg_4011540/pg_10000586/pg_10000997/pg_10001598/pg_10004713/pg_10007807/pg_10010296/pg_10002167/pg_5007679/pg_5000580/pg_5000673/pg_5002063/pg_5011…	179	C
organelle lumen	A5_CG_BG.CC	A5_CG_BG	GO:0043233	167/964	3296/27266	0.0506674757281553	1.4330906568505	5.07674418984374	8.55353650871372e-07	0.000718211948848329	0.000638964183405316	pg_9000381/pg_9003884/pg_9006758/pg_9010487/pg_9011443/pg_9002839/pg_9003293/pg_9007980/pg_9008896/pg_9009799/pg_1000986/pg_1000798/pg_1000066/pg_1006154/pg_1002333/pg_4001201/pg_4001650/pg_4002274/pg_4005129/pg_4008770/pg_4000483/pg_4000612/pg_4002379/pg_4008487/pg_4008981/pg_4009730/pg_4010449/pg_4011540/pg_10000586/pg_10000997/pg_10001598/pg_10004713/pg_10007807/pg_10010296/pg_10002167/pg_5007…	167	C
organelle lumen	IR_CG_AG.CC	IR_CG_AG	GO:0043233	247/1429	3296/27266	0.0749393203883495	1.42987789342809	6.19016918933047	2.37414444355506e-09	1.21448279853494e-06	1.08233723723409e-06	pg_9005199/pg_9006758/pg_9008343/pg_9009333/pg_9002839/pg_9003293/pg_9007980/pg_9008896/pg_9009799/pg_9010076/pg_9010904/pg_9011259/pg_1006237/pg_1001764/pg_1000965/pg_1001461/pg_1001239/pg_1000257/pg_4000853/pg_4001650/pg_4007238/pg_4008770/pg_4010318/pg_4000483/pg_4001091/pg_4002379/pg_4003872/pg_4006929/pg_4008981/pg_4010449/pg_10000090/pg_10000269/pg_10000528/pg_10000535/pg_10000586/pg_100047…	247	C
organelle lumen	IR_CG_BG.CC	IR_CG_BG	GO:0043233	244/1420	3296/27266	0.0740291262135922	1.42146348967592	6.04880795838598	5.13830751323193e-09	3.17265246424084e-06	2.81317462518675e-06	pg_9005199/pg_9006758/pg_9008343/pg_9009333/pg_9002839/pg_9003293/pg_9007980/pg_9008896/pg_9009799/pg_9010076/pg_9010904/pg_9011259/pg_1006237/pg_1001764/pg_1000965/pg_1001461/pg_1001239/pg_1000257/pg_4000853/pg_4001650/pg_4002053/pg_4005384/pg_4007238/pg_4008770/pg_4010318/pg_4000483/pg_4001091/pg_4002379/pg_4003872/pg_4006929/pg_4008981/pg_4010449/pg_10000090/pg_10000528/pg_10000535/pg_10000586…	244	C
organelle organization	A3_BG_AG.BP	A3_BG_AG	GO:0006996	38/166	3597/27266	0.0105643591882124	1.73522781702289	3.70402870538392	0.000423841577905297	0.045101451184228	0.0363362057743823	pg_9010489/pg_9002839/pg_9007289/pg_1004577/pg_4007238/pg_10000016/pg_5007040/pg_5011448/pg_11001019/pg_11001461/pg_11004292/pg_14006469/pg_8000735/pg_7004092/pg_7000084/pg_2001153/pg_2005398/pg_2006419/pg_2011526/pg_2011787/pg_3004253/pg_3010832/pg_3002097/pg_3003083/pg_3004052/pg_18010567/pg_18008507/pg_20000178/pg_20008005/pg_23002797/pg_23000952/pg_21008807/pg_21010780/pg_22001082/pg_22001550…	38	P
organelle organization	A3_CG_AG.BP	A3_CG_AG	GO:0006996	255/1523	3597/27266	0.0708924103419516	1.26917430097416	4.21441192653832	2.5507318969121e-05	0.00290243858346709	0.00248360737330915	pg_9001186/pg_9005582/pg_9006758/pg_9008343/pg_9008696/pg_9010489/pg_9002839/pg_9003534/pg_9006500/pg_9007066/pg_9007289/pg_9011427/pg_1003117/pg_1001812/pg_1001567/pg_1003102/pg_1002407/pg_4000341/pg_4000343/pg_4001186/pg_4001650/pg_4006232/pg_4007238/pg_4010318/pg_4010435/pg_4002059/pg_4009988/pg_4010449/pg_4011108/pg_10000016/pg_10001140/pg_10001598/pg_10001943/pg_10004713/pg_10005900/pg_10000…	255	P
organelle organization	A3_CG_BG.BP	A3_CG_BG	GO:0006996	259/1544	3597/27266	0.0720044481512371	1.27155005394536	4.28256723074395	1.92642572033259e-05	0.00339905503133683	0.00292548101108474	pg_9001186/pg_9005582/pg_9006758/pg_9008343/pg_9008696/pg_9002839/pg_9003534/pg_9006500/pg_9007066/pg_9007289/pg_9011427/pg_1003117/pg_1001567/pg_1004577/pg_1003102/pg_1002407/pg_4000341/pg_4000343/pg_4001186/pg_4001650/pg_4006232/pg_4007238/pg_4010318/pg_4010435/pg_4002059/pg_4009988/pg_4010449/pg_4011108/pg_10000016/pg_10001598/pg_10001943/pg_10004713/pg_10005900/pg_10000784/pg_10004513/pg_1000…	259	P
organelle organization	ES_CG_AG.BP	ES_CG_AG	GO:0006996	123/683	3597/27266	0.0341951626355296	1.36510293472965	3.76709606357996	0.000183173843113855	0.03552253081037	0.0318579307705797	pg_9001186/pg_9003533/pg_9010487/pg_9001173/pg_9003534/pg_1004122/pg_1000798/pg_1004577/pg_1002734/pg_1000458/pg_4005129/pg_4008487/pg_4009988/pg_4010449/pg_10004713/pg_10004513/pg_10004872/pg_5012557/pg_5001071/pg_5004191/pg_5007737/pg_5009550/pg_12006340/pg_12000865/pg_12001386/pg_12001717/pg_12010853/pg_11000386/pg_11000704/pg_11005333/pg_11000397/pg_11000563/pg_11001165/pg_14005229/pg_8006168…	123	P
organelle organization	IR_CG_AG.BP	IR_CG_AG	GO:0006996	230/1429	3597/27266	0.0639421740339172	1.22004710791378	3.33114664565749	0.000658512179638758	0.0270470659476445	0.0241041261913104	pg_9000805/pg_9001186/pg_9001528/pg_9005298/pg_9006758/pg_9008343/pg_9009333/pg_9002839/pg_9005144/pg_9007066/pg_9009913/pg_9010076/pg_9010904/pg_9010911/pg_1004577/pg_1000056/pg_4001650/pg_4006232/pg_4007238/pg_4010318/pg_4000707/pg_4001091/pg_4004045/pg_4008981/pg_4009988/pg_4010449/pg_10000586/pg_10004713/pg_10004513/pg_10004872/pg_10008976/pg_5007019/pg_5008009/pg_5012557/pg_5000048/pg_500107…	230	P
organelle organization	IR_CG_BG.BP	IR_CG_BG	GO:0006996	239/1420	3597/27266	0.0664442591048096	1.27582335827587	4.16161173217066	3.22917387553457e-05	0.0029041731499969	0.00257511539785838	pg_9001186/pg_9001528/pg_9005298/pg_9006758/pg_9008343/pg_9009333/pg_9010489/pg_9002839/pg_9005144/pg_9007066/pg_9009913/pg_9010076/pg_9010904/pg_9010911/pg_1001567/pg_1000056/pg_4001650/pg_4002053/pg_4006232/pg_4007238/pg_4010318/pg_4000707/pg_4001091/pg_4004045/pg_4008981/pg_4009988/pg_4010449/pg_10000586/pg_10004713/pg_10005900/pg_10007807/pg_10010296/pg_10004513/pg_10004872/pg_10008976/pg_500…	239	P
organelle part	A3_CG_AG.CC	A3_CG_AG	GO:0044422	646/1523	9836/27266	0.0656771045140301	1.17580560189071	5.30415736306964	8.73793635194208e-08	3.97710533803395e-05	3.40319626338797e-05	pg_9001186/pg_9004611/pg_9005326/pg_9005582/pg_9005610/pg_9005753/pg_9006758/pg_9008343/pg_9008696/pg_9008910/pg_9000160/pg_9002432/pg_9002576/pg_9002821/pg_9002839/pg_9003390/pg_9003534/pg_9004224/pg_9007066/pg_9007273/pg_9007289/pg_9007980/pg_9009059/pg_9010981/pg_9011259/pg_9011353/pg_9011427/pg_1004560/pg_1002524/pg_1002224/pg_1002013/pg_1001812/pg_1001742/pg_1000986/pg_1000153/pg_1003102/pg_…	646	C
organelle part	A3_CG_BG.CC	A3_CG_BG	GO:0044422	637/1544	9836/27266	0.0647620984139894	1.14365503585223	4.36571572840266	8.42379213045218e-06	0.00189503096324788	0.00163100539629067	pg_9001186/pg_9004611/pg_9005326/pg_9005582/pg_9005753/pg_9006758/pg_9008343/pg_9008696/pg_9008910/pg_9000160/pg_9002432/pg_9002576/pg_9002821/pg_9002839/pg_9003390/pg_9003534/pg_9007066/pg_9007273/pg_9007289/pg_9007980/pg_9010981/pg_9011259/pg_9011353/pg_9011427/pg_1004560/pg_1002224/pg_1001742/pg_1000986/pg_1000153/pg_1004577/pg_1003102/pg_1002869/pg_1002407/pg_4000175/pg_4000341/pg_4000343/pg_…	637	C
organelle part	A5_CG_AG.CC	A5_CG_AG	GO:0044422	433/979	9836/27266	0.044021960146401	1.22604981139098	5.41113413707211	5.48364105875513e-08	3.16284230399977e-05	2.77004043658052e-05	pg_9000381/pg_9001528/pg_9003250/pg_9005753/pg_9006758/pg_9009027/pg_9009201/pg_9010487/pg_9011443/pg_9001110/pg_9002432/pg_9002576/pg_9002839/pg_9003293/pg_9004224/pg_9007980/pg_9009030/pg_9009799/pg_9010295/pg_9010698/pg_9011439/pg_1004560/pg_1002404/pg_1000938/pg_1000798/pg_1000328/pg_1000149/pg_1000066/pg_1004577/pg_1002333/pg_4000696/pg_4001201/pg_4001650/pg_4002274/pg_4002624/pg_4003180/pg_…	433	C
organelle part	A5_CG_BG.CC	A5_CG_BG	GO:0044422	412/964	9836/27266	0.0418869459129728	1.18474011126879	4.38701024472247	8.24965636327834e-06	0.00230898715323313	0.00205421267806077	pg_9000381/pg_9001528/pg_9003250/pg_9003884/pg_9005753/pg_9006758/pg_9009027/pg_9009201/pg_9010487/pg_9011443/pg_9001110/pg_9002432/pg_9002576/pg_9002839/pg_9003293/pg_9007980/pg_9008896/pg_9009030/pg_9009799/pg_9010295/pg_9011439/pg_1004560/pg_1000986/pg_1000938/pg_1000798/pg_1000328/pg_1000149/pg_1000066/pg_1006154/pg_1004577/pg_1002333/pg_4001201/pg_4001397/pg_4001650/pg_4002274/pg_4002624/pg_…	412	C
organelle part	IR_CG_BG.CC	IR_CG_BG	GO:0044422	568/1420	9836/27266	0.057747051647011	1.10882472549817	3.16401402597553	0.000914539890335474	0.0281681168408235	0.0249765243527426	pg_9001186/pg_9001528/pg_9004611/pg_9005199/pg_9005298/pg_9005326/pg_9005610/pg_9005753/pg_9006758/pg_9008343/pg_9009333/pg_9010100/pg_9010591/pg_9002576/pg_9002839/pg_9003293/pg_9004224/pg_9007066/pg_9007336/pg_9007980/pg_9008896/pg_9009799/pg_9009913/pg_9010076/pg_9010904/pg_9011259/pg_1006237/pg_1005532/pg_1004560/pg_1003375/pg_1002404/pg_1001764/pg_1000965/pg_1000715/pg_1000328/pg_1005934/pg_…	568	C
organic acid metabolic process	A3_CG_AG.BP	A3_CG_AG	GO:0006082	132/1523	1685/27266	0.0783382789317507	1.40247637121019	4.14863003071934	4.75938927377184e-05	0.00454214618272709	0.00388669989929415	pg_9001286/pg_9003096/pg_9010574/pg_9010981/pg_1007339/pg_1002524/pg_1002167/pg_1003102/pg_1000237/pg_4001724/pg_4002478/pg_4008370/pg_4009543/pg_4010370/pg_4011069/pg_4000749/pg_4002964/pg_10001723/pg_10002794/pg_10010737/pg_10000326/pg_10003709/pg_5009597/pg_5013109/pg_5000832/pg_5013058/pg_12000227/pg_12001753/pg_11000899/pg_11002006/pg_11007819/pg_11010498/pg_11011298/pg_11011757/pg_11012244/…	132	P
organic acid metabolic process	A3_CG_BG.BP	A3_CG_BG	GO:0006082	126/1544	1685/27266	0.0747774480712166	1.32051936470841	3.32789411021262	0.00080714516520783	0.0304004611886503	0.0261649108695475	pg_9001286/pg_9003096/pg_9007719/pg_9008283/pg_9010574/pg_9010981/pg_1007339/pg_1002167/pg_1003102/pg_1000237/pg_4001724/pg_4002478/pg_4008370/pg_4009543/pg_4010370/pg_4011069/pg_4002964/pg_10001723/pg_10002794/pg_10010737/pg_10000326/pg_5009597/pg_5013109/pg_5000832/pg_5013058/pg_12000227/pg_12001753/pg_11000899/pg_11002006/pg_11007819/pg_11010062/pg_11010498/pg_11011298/pg_11011757/pg_11012244/…	126	P
organic substance catabolic process	A3_CG_AG.BP	A3_CG_AG	GO:1901575	153/1523	2043/27266	0.0748898678414097	1.3407400765357	3.8947730328862	0.000110730562499277	0.00833575378174754	0.00713287773679864	pg_9003096/pg_9008696/pg_9008910/pg_9009149/pg_1007339/pg_1003102/pg_1000358/pg_1000237/pg_4001465/pg_4011069/pg_4000066/pg_4003277/pg_4006132/pg_10000016/pg_10000535/pg_10001427/pg_10003703/pg_10005099/pg_10000326/pg_10009151/pg_5001573/pg_5009597/pg_5013173/pg_5000832/pg_5012845/pg_5013058/pg_12001418/pg_12001753/pg_12009895/pg_12010406/pg_12010599/pg_12001814/pg_12003078/pg_12010706/pg_1100049…	153	P
organic substance catabolic process	A3_CG_BG.BP	A3_CG_BG	GO:1901575	157/1544	2043/27266	0.0768477728830152	1.35707990636547	4.11126298016233	4.94120027212056e-05	0.00569285846784304	0.00489969982625369	pg_9003096/pg_9007719/pg_9008283/pg_9008696/pg_9008910/pg_9009149/pg_1007339/pg_1003102/pg_1000358/pg_1000237/pg_4001465/pg_4011069/pg_4000066/pg_4003277/pg_4006132/pg_4006557/pg_10000016/pg_10000535/pg_10001427/pg_10003703/pg_10005099/pg_10000326/pg_10009151/pg_5001573/pg_5009597/pg_5000832/pg_5002252/pg_5012845/pg_5013058/pg_12001753/pg_12009895/pg_12010406/pg_12010599/pg_12001814/pg_12003078/p…	157	P
organic substance catabolic process	ES_CG_AG.BP	ES_CG_AG	GO:1901575	76/683	2043/27266	0.0372001957905042	1.48506667411989	3.65383017936951	0.000354789322780192	0.044614298473859	0.0400117671723789	pg_9006394/pg_4007371/pg_4008855/pg_4011400/pg_4000066/pg_4000505/pg_10003703/pg_10000084/pg_10001042/pg_10008565/pg_5012570/pg_5013173/pg_5012033/pg_5012885/pg_12010368/pg_11000918/pg_11000563/pg_11001503/pg_11005834/pg_11011417/pg_14001582/pg_14002674/pg_14000008/pg_8006168/pg_8008841/pg_8000296/pg_8001976/pg_8007823/pg_8007946/pg_8011242/pg_15002067/pg_15005050/pg_7010434/pg_7005778/pg_2001153…	76	P
organic substance catabolic process	IR_CG_AG.BP	IR_CG_AG	GO:1901575	146/1429	2043/27266	0.0714635340186001	1.36355823551515	4.01797863512292	7.25002162668379e-05	0.00574589742159855	0.00512069726160438	pg_9001528/pg_9003096/pg_9005199/pg_9006394/pg_9007719/pg_9008283/pg_9002855/pg_9004883/pg_9009149/pg_1000799/pg_1001898/pg_4005427/pg_4008855/pg_4006132/pg_4006557/pg_10000535/pg_10001427/pg_10003703/pg_10011062/pg_10001042/pg_10009151/pg_5000664/pg_5002267/pg_5008077/pg_5009597/pg_5012780/pg_5013173/pg_5001272/pg_5001529/pg_5001795/pg_5005987/pg_12000648/pg_12001418/pg_12001455/pg_12001753/pg_1…	146	P
organic substance catabolic process	IR_CG_BG.BP	IR_CG_BG	GO:1901575	149/1420	2043/27266	0.0729319627998042	1.40039640683061	4.41038231517663	1.61610017475313e-05	0.001647112687039	0.0014604863495851	pg_9001528/pg_9003096/pg_9005199/pg_9006394/pg_9007719/pg_9008283/pg_9002855/pg_9004883/pg_9009149/pg_1000799/pg_1001898/pg_4005427/pg_4008855/pg_4006132/pg_4006557/pg_10000535/pg_10001427/pg_10003703/pg_10005099/pg_10011062/pg_10001042/pg_10009151/pg_5000664/pg_5002267/pg_5008077/pg_5009597/pg_5012780/pg_5013173/pg_5001272/pg_5001795/pg_5005987/pg_12001455/pg_12001753/pg_12005953/pg_12008423/pg_…	149	P
organic substance metabolic process	A3_CG_AG.BP	A3_CG_AG	GO:0071704	787/1523	12816/27266	0.0614076154806492	1.09936969382494	3.75854194972792	9.6313704294118e-05	0.00765298714518312	0.00654863651892065	pg_9001286/pg_9003096/pg_9004193/pg_9004611/pg_9005582/pg_9006758/pg_9008343/pg_9008696/pg_9008728/pg_9008910/pg_9009767/pg_9010489/pg_9011260/pg_9000160/pg_9001355/pg_9001567/pg_9002821/pg_9002839/pg_9002841/pg_9003534/pg_9004224/pg_9004283/pg_9005274/pg_9007273/pg_9007289/pg_9007980/pg_9009149/pg_9009250/pg_9010563/pg_9010574/pg_9010981/pg_9011353/pg_1007339/pg_1004761/pg_1004560/pg_1003117/pg_…	787	P
organic substance metabolic process	A3_CG_BG.BP	A3_CG_BG	GO:0071704	795/1544	12816/27266	0.0620318352059925	1.09544042663639	3.6362081001645	0.000155161735121279	0.00969102589340793	0.00834082177773544	pg_9001286/pg_9002705/pg_9003096/pg_9004193/pg_9004611/pg_9005582/pg_9006758/pg_9007719/pg_9008283/pg_9008343/pg_9008696/pg_9008728/pg_9008910/pg_9009767/pg_9011260/pg_9000160/pg_9001355/pg_9001567/pg_9002821/pg_9002839/pg_9002841/pg_9003534/pg_9005274/pg_9007273/pg_9007289/pg_9007980/pg_9009149/pg_9009250/pg_9010563/pg_9010574/pg_9010981/pg_9011353/pg_1007339/pg_1004761/pg_1004560/pg_1003117/pg_…	795	P
organic substance metabolic process	IR_CG_AG.BP	IR_CG_AG	GO:0071704	729/1429	12816/27266	0.0568820224719101	1.08533605648642	3.12084872713557	0.000997738709369724	0.0352146949630639	0.0313830510422561	pg_9000805/pg_9001286/pg_9001528/pg_9003096/pg_9004559/pg_9004611/pg_9005037/pg_9005199/pg_9005261/pg_9006394/pg_9006758/pg_9007719/pg_9008283/pg_9008343/pg_9009333/pg_9009509/pg_9010100/pg_9010221/pg_9010241/pg_9010591/pg_9010789/pg_9010845/pg_9001355/pg_9001567/pg_9002839/pg_9002855/pg_9003293/pg_9004224/pg_9004283/pg_9004883/pg_9005274/pg_9007980/pg_9008896/pg_9009002/pg_9009149/pg_9009250/pg_…	729	P
organic substance metabolic process	IR_CG_BG.BP	IR_CG_BG	GO:0071704	731/1420	12816/27266	0.0570380774032459	1.09521142146261	3.47041672804212	0.000291018620694064	0.0131972277270185	0.0117019139609238	pg_9001286/pg_9001528/pg_9003096/pg_9004559/pg_9004611/pg_9005199/pg_9005261/pg_9006394/pg_9006758/pg_9007719/pg_9008283/pg_9008343/pg_9009333/pg_9009509/pg_9010100/pg_9010221/pg_9010489/pg_9010591/pg_9010789/pg_9010845/pg_9001355/pg_9001567/pg_9002839/pg_9002855/pg_9003293/pg_9004224/pg_9004283/pg_9004883/pg_9007980/pg_9008896/pg_9009002/pg_9009149/pg_9009250/pg_9010574/pg_9010904/pg_9010911/pg_…	731	P
organonitrogen compound metabolic process	A3_CG_AG.BP	A3_CG_AG	GO:1901564	458/1523	7038/27266	0.0650753054845127	1.16503170015806	3.90965699218894	6.5642752806962e-05	0.00572599627548489	0.00489971662116868	pg_9001286/pg_9004611/pg_9006758/pg_9008696/pg_9008910/pg_9009767/pg_9010489/pg_9011260/pg_9000160/pg_9001355/pg_9002839/pg_9002841/pg_9003534/pg_9004224/pg_9005274/pg_9007980/pg_9009149/pg_9009250/pg_9010563/pg_9010574/pg_9010981/pg_9011353/pg_1004761/pg_1004560/pg_1002524/pg_1002194/pg_1002167/pg_1001350/pg_1001300/pg_1006096/pg_1005043/pg_1003102/pg_1002407/pg_1000734/pg_1000358/pg_4000055/pg_…	458	P
organonitrogen compound metabolic process	A3_CG_BG.BP	A3_CG_BG	GO:1901564	461/1544	7038/27266	0.0655015629440182	1.15671348136762	3.73962926144567	0.000126354537644888	0.00929337624378147	0.00799857474486255	pg_9001286/pg_9002705/pg_9004611/pg_9006758/pg_9007719/pg_9008696/pg_9008910/pg_9009767/pg_9011260/pg_9000160/pg_9001355/pg_9002839/pg_9002841/pg_9003534/pg_9005274/pg_9007980/pg_9009149/pg_9009250/pg_9010563/pg_9010574/pg_9010981/pg_9011353/pg_1004761/pg_1004560/pg_1002194/pg_1002167/pg_1001350/pg_1001342/pg_1001300/pg_1006096/pg_1005043/pg_1003102/pg_1002407/pg_1000734/pg_1000358/pg_4000055/pg_…	461	P
organophosphate ester transport	A3_CG_BG.BP	A3_CG_BG	GO:0015748	19/1544	152/27266	0.125	2.20741580310881	3.65726041998098	0.000993737912811268	0.034430973562721	0.0296338713031326	pg_4000753/pg_4009988/pg_10000746/pg_5001328/pg_5011061/pg_8005464/pg_8007245/pg_16002404/pg_2010832/pg_2012267/pg_3003083/pg_19000143/pg_21010767/pg_21000174/pg_6000212/pg_13001230/pg_13002985/pg_13002293/pg_24002076	19	P
oxoacid metabolic process	A3_CG_AG.BP	A3_CG_AG	GO:0043436	132/1523	1685/27266	0.0783382789317507	1.40247637121019	4.14863003071934	4.75938927377184e-05	0.00454214618272709	0.00388669989929415	pg_9001286/pg_9003096/pg_9010574/pg_9010981/pg_1007339/pg_1002524/pg_1002167/pg_1003102/pg_1000237/pg_4001724/pg_4002478/pg_4008370/pg_4009543/pg_4010370/pg_4011069/pg_4000749/pg_4002964/pg_10001723/pg_10002794/pg_10010737/pg_10000326/pg_10003709/pg_5009597/pg_5013109/pg_5000832/pg_5013058/pg_12000227/pg_12001753/pg_11000899/pg_11002006/pg_11007819/pg_11010498/pg_11011298/pg_11011757/pg_11012244/…	132	P
oxoacid metabolic process	A3_CG_BG.BP	A3_CG_BG	GO:0043436	126/1544	1685/27266	0.0747774480712166	1.32051936470841	3.32789411021262	0.00080714516520783	0.0304004611886503	0.0261649108695475	pg_9001286/pg_9003096/pg_9007719/pg_9008283/pg_9010574/pg_9010981/pg_1007339/pg_1002167/pg_1003102/pg_1000237/pg_4001724/pg_4002478/pg_4008370/pg_4009543/pg_4010370/pg_4011069/pg_4002964/pg_10001723/pg_10002794/pg_10010737/pg_10000326/pg_5009597/pg_5013109/pg_5000832/pg_5013058/pg_12000227/pg_12001753/pg_11000899/pg_11002006/pg_11007819/pg_11010062/pg_11010498/pg_11011298/pg_11011757/pg_11012244/…	126	P
p53 binding	IR_CG_AG.MF	IR_CG_AG	GO:0002039	6/1429	17/27266	0.352941176470588	6.73428559667394	5.56194023961304	0.00015385917267761	0.00948245884584751	0.00845069055056308	pg_12004176/pg_2001153/pg_20007770/pg_21004448/pg_13002840/pg_24002478	6	F
p53 binding	IR_CG_BG.MF	IR_CG_BG	GO:0002039	6/1420	17/27266	0.352941176470588	6.77696768848385	5.5846938191998	0.000148604308120142	0.00850548286793519	0.00754176792091889	pg_12004176/pg_2001153/pg_20007770/pg_21004448/pg_13002840/pg_24002478	6	F
peptide transport	A5_CG_AG.BP	A5_CG_AG	GO:0015833	58/979	1031/27266	0.0562560620756547	1.56678017217038	3.58036276171795	0.00053140457183017	0.0284383621893857	0.0249065257269073	pg_9001528/pg_9010487/pg_1000798/pg_4005129/pg_4001411/pg_10001381/pg_5012128/pg_5011360/pg_12004006/pg_12008423/pg_12009103/pg_12000302/pg_11005333/pg_11002399/pg_11004734/pg_11008509/pg_14000008/pg_14002188/pg_8001642/pg_15005433/pg_15006407/pg_15008704/pg_7000090/pg_7000904/pg_16001465/pg_16000887/pg_2001153/pg_2012885/pg_2007411/pg_2009365/pg_17011006/pg_3005305/pg_3007058/pg_3009167/pg_30000…	58	P
peptide transport	A5_CG_BG.BP	A5_CG_BG	GO:0015833	64/964	1031/27266	0.0620756547041707	1.75576224187128	4.73610007157704	1.02106594133269e-05	0.00233824100565186	0.00208023864985387	pg_9001528/pg_9010487/pg_9005385/pg_1000798/pg_4005129/pg_4001411/pg_4002111/pg_10010294/pg_10001381/pg_5006848/pg_5012128/pg_5002451/pg_5007300/pg_5011360/pg_12004006/pg_12008423/pg_12009103/pg_12000302/pg_11005333/pg_11002399/pg_11004734/pg_11008509/pg_14001759/pg_14000008/pg_14002188/pg_8001642/pg_8007823/pg_15005433/pg_15006407/pg_15008704/pg_7005018/pg_7000090/pg_7000904/pg_16000887/pg_20011…	64	P
peptide transport	IR_CG_AG.BP	IR_CG_AG	GO:0015833	83/1429	1031/27266	0.0805043646944714	1.53606158695553	4.12668490032824	7.0331923462253e-05	0.00568378615850321	0.0050653442068054	pg_9001528/pg_9005610/pg_9008714/pg_1007635/pg_4006929/pg_10002276/pg_10011062/pg_10000009/pg_10005516/pg_5007019/pg_5010216/pg_5012576/pg_5000048/pg_5002084/pg_5002451/pg_12000648/pg_12001418/pg_12001455/pg_12001666/pg_12001753/pg_12004006/pg_12008423/pg_12011008/pg_11000519/pg_11004734/pg_11008509/pg_11012041/pg_14000008/pg_14006469/pg_8011045/pg_8011843/pg_8000635/pg_8007823/pg_15003496/pg_150…	83	P
peptide transport	IR_CG_BG.BP	IR_CG_BG	GO:0015833	80/1420	1031/27266	0.0775945683802134	1.48992500102458	3.75896821807305	0.000249502741189173	0.0118908314946225	0.010543539139591	pg_9001528/pg_9005610/pg_9005385/pg_4006929/pg_10002276/pg_10011062/pg_10000009/pg_5007019/pg_5010216/pg_5012576/pg_5000048/pg_5002084/pg_5002451/pg_5008308/pg_12001455/pg_12001666/pg_12001753/pg_12008423/pg_12011008/pg_12000302/pg_11005333/pg_11004734/pg_11008509/pg_11012041/pg_14006469/pg_8011045/pg_8011843/pg_8000635/pg_8007823/pg_15003496/pg_15008307/pg_15003782/pg_15005433/pg_15006407/pg_700…	80	P
peptidyl-cysteine modification	A3_CG_AG.BP	A3_CG_AG	GO:0018198	3/1523	4/27266	0.75	13.4271175311884	6.04567321971803	0.000666709529251899	0.0282710642897829	0.0241914589067817	pg_19001980/pg_6001788/pg_22002069	3	P
peptidyl-cysteine modification	A3_CG_BG.BP	A3_CG_BG	GO:0018198	3/1544	4/27266	0.75	13.2444948186528	6.00020436795712	0.000694270266283603	0.028368654491755	0.0244161860459826	pg_19001980/pg_6001788/pg_22002069	3	P
peptidyl-cysteine modification	IR_CG_AG.BP	IR_CG_AG	GO:0018198	3/1429	4/27266	0.75	14.3103568929321	6.26092731819774	0.000552138186863695	0.023554834963656	0.0209918782125387	pg_3011308/pg_6001788/pg_22002069	3	P
peptidyl-cysteine oxidation	A3_CG_AG.BP	A3_CG_AG	GO:0018171	3/1523	4/27266	0.75	13.4271175311884	6.04567321971803	0.000666709529251899	0.0282710642897829	0.0241914589067817	pg_19001980/pg_6001788/pg_22002069	3	P
peptidyl-cysteine oxidation	A3_CG_BG.BP	A3_CG_BG	GO:0018171	3/1544	4/27266	0.75	13.2444948186528	6.00020436795712	0.000694270266283603	0.028368654491755	0.0244161860459826	pg_19001980/pg_6001788/pg_22002069	3	P
peptidyl-cysteine oxidation	IR_CG_AG.BP	IR_CG_AG	GO:0018171	3/1429	4/27266	0.75	14.3103568929321	6.26092731819774	0.000552138186863695	0.023554834963656	0.0209918782125387	pg_3011308/pg_6001788/pg_22002069	3	P
peptidyl-lysine acetylation	IR_CG_AG.BP	IR_CG_AG	GO:0018394	16/1429	131/27266	0.122137404580153	2.3304397993579	3.58974654143232	0.00139779349854233	0.0418371490228602	0.0372849284829545	pg_4010318/pg_5001071/pg_5012753/pg_12000141/pg_12010576/pg_11000704/pg_8006663/pg_15002082/pg_3013438/pg_19000112/pg_19000101/pg_21000008/pg_21000524/pg_6002387/pg_22001597/pg_24006809	16	P
peptidyl-lysine acetylation	IR_CG_BG.BP	IR_CG_BG	GO:0018394	16/1420	131/27266	0.122137404580153	2.34521019245242	3.61752163641767	0.00130972765703624	0.0351107760367022	0.0311325445602186	pg_4010318/pg_5001071/pg_12000141/pg_12010576/pg_11000704/pg_8006663/pg_15002082/pg_3013438/pg_19000112/pg_19000101/pg_21000008/pg_21000524/pg_6003979/pg_6002387/pg_22001597/pg_24006809	16	P
peroxisomal membrane transport	A5_CG_AG.BP	A5_CG_AG	GO:0015919	7/979	43/27266	0.162790697674419	4.53386227047058	4.47547813545502	0.00078387397117614	0.0326961429208755	0.0286355212514091	pg_9001528/pg_5012128/pg_14002188/pg_2007411/pg_3007058/pg_13002638/pg_13002009	7	P
petal formation	IR_CG_AG.BP	IR_CG_AG	GO:0048451	3/1429	5/27266	0.6	11.4482855143457	5.49486422088601	0.00132634173671355	0.0418371490228602	0.0372849284829545	pg_3000384/pg_19010997/pg_6012990	3	P
phosphate ion homeostasis	IR_CG_BG.BP	IR_CG_BG	GO:0055062	8/1420	40/27266	0.2	3.84028169014085	4.21356543679265	0.000917255046753507	0.0281681168408235	0.0249765243527426	pg_1003362/pg_11003044/pg_11001284/pg_19002318/pg_18008991/pg_21010655/pg_6005893/pg_22002409	8	P
phosphate-containing compound metabolic process	A3_CG_AG.BP	A3_CG_AG	GO:0006796	204/1523	2940/27266	0.0693877551020408	1.2422367239739	3.38221664697043	0.000578447021448829	0.0263282386608671	0.0225289892564281	pg_9008696/pg_9008910/pg_9009767/pg_9000160/pg_9001355/pg_9002841/pg_9005274/pg_9010563/pg_9011353/pg_1004761/pg_1002194/pg_1001350/pg_1001300/pg_1006096/pg_1003362/pg_1003102/pg_1000734/pg_4000055/pg_4005711/pg_4006434/pg_4006634/pg_4008505/pg_4011069/pg_4011455/pg_4011597/pg_4003013/pg_4009885/pg_4011405/pg_10000159/pg_10000431/pg_10000930/pg_10005900/pg_10010172/pg_5001433/pg_5003036/pg_500532…	204	P
phosphate-containing compound metabolic process	A3_CG_BG.BP	A3_CG_BG	GO:0006796	224/1544	2940/27266	0.0761904761904762	1.34547248951394	4.85876411890224	1.85045712688914e-06	0.00068050560841348	0.000585694028780502	pg_9002705/pg_9007719/pg_9008696/pg_9008910/pg_9009767/pg_9000160/pg_9001355/pg_9002841/pg_9005274/pg_9010563/pg_9011353/pg_1004761/pg_1002194/pg_1001350/pg_1001342/pg_1001300/pg_1006096/pg_1003362/pg_1003102/pg_1000734/pg_4000055/pg_4000948/pg_4005711/pg_4006434/pg_4006634/pg_4008505/pg_4011069/pg_4011455/pg_4011597/pg_4000182/pg_4003013/pg_4009885/pg_4011405/pg_10000159/pg_10000431/pg_10000548/…	224	P
phosphate-containing compound metabolic process	IR_CG_BG.BP	IR_CG_BG	GO:0006796	190/1420	2940/27266	0.0646258503401361	1.24090734885504	3.24144469038545	0.000929507442380116	0.0281681168408235	0.0249765243527426	pg_9005199/pg_9007719/pg_9009509/pg_9010100/pg_9010591/pg_9010845/pg_9001355/pg_9002855/pg_9010911/pg_1006980/pg_1005820/pg_1005618/pg_1001350/pg_1001300/pg_1000715/pg_1000181/pg_1006096/pg_1003362/pg_1001885/pg_1000734/pg_4001578/pg_4006434/pg_4010898/pg_10004087/pg_10005900/pg_10010988/pg_10001330/pg_10007215/pg_10008840/pg_10009211/pg_10010172/pg_10010454/pg_5002260/pg_5002267/pg_5002991/pg_50…	190	P
phosphatidylinositol-mediated signaling	A3_CG_AG.BP	A3_CG_AG	GO:0048015	6/1523	20/27266	0.3	5.37084701247538	4.75611505077492	0.00059119274722729	0.0264145173019061	0.0226028176124402	pg_5007712/pg_7000498/pg_16000546/pg_16000392/pg_21008807/pg_6008187	6	P
phosphatidylinositol-mediated signaling	A3_CG_BG.BP	A3_CG_BG	GO:0048015	6/1544	20/27266	0.3	5.29779792746114	4.71068046177212	0.000635795645147707	0.0273067268324753	0.0235022116696552	pg_5007712/pg_7000498/pg_16000546/pg_16000392/pg_19003142/pg_6008187	6	P
phospholipid translocation	A3_CG_AG.BP	A3_CG_AG	GO:0045332	9/1523	49/27266	0.183673469387755	3.28827368110737	3.89950070527623	0.00139868136130978	0.0439804218646817	0.0376339057255399	pg_4009988/pg_5011061/pg_8005464/pg_8007245/pg_16002404/pg_3003083/pg_19000143/pg_21010767/pg_13001230	9	P
phospholipid translocation	A3_CG_BG.BP	A3_CG_BG	GO:0045332	11/1544	49/27266	0.224489795918367	3.96434	5.08838252500577	7.34189653412205e-05	0.00672294523027488	0.00578626954503783	pg_4009988/pg_5011061/pg_8005464/pg_8007245/pg_16002404/pg_3003083/pg_19000143/pg_21010767/pg_6000212/pg_13001230/pg_13002293	11	P
phospholipid transport	A3_CG_BG.BP	A3_CG_BG	GO:0015914	13/1544	71/27266	0.183098591549296	3.23339779610304	4.61662669077824	0.00015653858168918	0.00969102589340793	0.00834082177773544	pg_4009988/pg_5001328/pg_5011061/pg_8005464/pg_8007245/pg_16002404/pg_2010832/pg_3003083/pg_19000143/pg_21010767/pg_6000212/pg_13001230/pg_13002293	13	P
phospholipid transport	IR_CG_AG.BP	IR_CG_AG	GO:0015914	11/1429	71/27266	0.154929577464789	2.95613006238973	3.88132663976821	0.00111368003352084	0.0375250152612082	0.03344198978691	pg_4009988/pg_11000205/pg_8005464/pg_8007245/pg_2004617/pg_2010832/pg_17003756/pg_3000020/pg_3003083/pg_21010767/pg_13001230	11	P
phospholipid transport	IR_CG_BG.BP	IR_CG_BG	GO:0015914	11/1420	71/27266	0.154929577464789	2.97486609799643	3.90546320462585	0.00105813814837534	0.0304132902852622	0.0269673081004826	pg_4009988/pg_11000205/pg_8005464/pg_8007245/pg_2004617/pg_2010832/pg_17003756/pg_3000020/pg_3003083/pg_21010767/pg_13001230	11	P
phospholipid transporter activity	A3_CG_AG.MF	A3_CG_AG	GO:0005548	11/1523	63/27266	0.174603174603175	3.12588979562059	4.10890164449641	0.000669627152851642	0.0282710642897829	0.0241914589067817	pg_4009988/pg_5001328/pg_5011061/pg_8005464/pg_8007245/pg_16002404/pg_2010832/pg_3003083/pg_19000143/pg_21010767/pg_13001230	11	F
phospholipid transporter activity	A3_CG_BG.MF	A3_CG_BG	GO:0005548	13/1544	63/27266	0.206349206349206	3.64398799243359	5.14748849388321	4.29852710564749e-05	0.00562056299769551	0.00483747693690528	pg_4009988/pg_5001328/pg_5011061/pg_8005464/pg_8007245/pg_16002404/pg_2010832/pg_3003083/pg_19000143/pg_21010767/pg_6000212/pg_13001230/pg_13002293	13	F
phospholipid transporter activity	IR_CG_AG.MF	IR_CG_AG	GO:0005548	11/1429	63/27266	0.174603174603175	3.33151165761383	4.35709759704558	0.00039252959150375	0.0192066435773183	0.0171168052533077	pg_4009988/pg_11000205/pg_8005464/pg_8007245/pg_2004617/pg_2010832/pg_17003756/pg_3000020/pg_3003083/pg_21010767/pg_13001230	11	F
phospholipid transporter activity	IR_CG_BG.MF	IR_CG_BG	GO:0005548	11/1420	63/27266	0.174603174603175	3.35262687234518	4.38192742670435	0.00037205534545544	0.0160820202035623	0.0142598446152934	pg_4009988/pg_11000205/pg_8005464/pg_8007245/pg_2004617/pg_2010832/pg_17003756/pg_3000020/pg_3003083/pg_21010767/pg_13001230	11	F
phospholipid-translocating ATPase activity	A3_CG_AG.MF	A3_CG_AG	GO:0004012	9/1523	45/27266	0.2	3.58056467498359	4.21397632598287	0.000737264314233059	0.0288900195186557	0.0247210969080586	pg_4009988/pg_5011061/pg_8005464/pg_8007245/pg_16002404/pg_3003083/pg_19000143/pg_21010767/pg_13001230	9	F
phospholipid-translocating ATPase activity	A3_CG_BG.MF	A3_CG_BG	GO:0004012	11/1544	45/27266	0.244444444444444	4.31672423719056	5.45553838240596	3.15133305053431e-05	0.00453932159395421	0.00390687970741596	pg_4009988/pg_5011061/pg_8005464/pg_8007245/pg_16002404/pg_3003083/pg_19000143/pg_21010767/pg_6000212/pg_13001230/pg_13002293	11	F
phospholipid-translocating ATPase activity	IR_CG_BG.MF	IR_CG_BG	GO:0004012	8/1420	45/27266	0.177777777777778	3.41358372456964	3.79810389928391	0.00204204719810952	0.0466657999043389	0.0413783248037982	pg_4009988/pg_8005464/pg_8007245/pg_2004617/pg_17003756/pg_3003083/pg_21010767/pg_13001230	8	F
phosphorus metabolic process	A3_CG_AG.BP	A3_CG_AG	GO:0006793	209/1523	3006/27266	0.0695276114437791	1.2447405473579	3.46001627168484	0.00044304996423047	0.0220296356164008	0.0188506884382889	pg_9008696/pg_9008910/pg_9009767/pg_9000160/pg_9001355/pg_9002841/pg_9005274/pg_9010563/pg_9011353/pg_1004761/pg_1002194/pg_1001350/pg_1001300/pg_1006096/pg_1003362/pg_1003102/pg_1000734/pg_4000055/pg_4005711/pg_4006434/pg_4006634/pg_4008505/pg_4011069/pg_4011455/pg_4011597/pg_4003013/pg_4009885/pg_4011405/pg_10000159/pg_10000431/pg_10000930/pg_10005900/pg_10010172/pg_5001433/pg_5003036/pg_500532…	209	P
phosphorus metabolic process	A3_CG_BG.BP	A3_CG_BG	GO:0006793	229/1544	3006/27266	0.0761809713905522	1.34530464114948	4.91728678147201	1.40210172384287e-06	0.00068050560841348	0.000585694028780502	pg_9002705/pg_9007719/pg_9008696/pg_9008910/pg_9009767/pg_9000160/pg_9001355/pg_9002841/pg_9005274/pg_9010563/pg_9011353/pg_1004761/pg_1002194/pg_1001350/pg_1001342/pg_1001300/pg_1006096/pg_1003362/pg_1003102/pg_1000734/pg_4000055/pg_4000948/pg_4005711/pg_4006434/pg_4006634/pg_4008505/pg_4011069/pg_4011455/pg_4011597/pg_4000182/pg_4003013/pg_4009885/pg_4011405/pg_10000159/pg_10000431/pg_10000548/…	229	P
phosphorus metabolic process	IR_CG_BG.BP	IR_CG_BG	GO:0006793	193/1420	3006/27266	0.0642049234863606	1.23282496040782	3.17196860986678	0.0011520569521135	0.0327748447193107	0.0290612862732392	pg_9005199/pg_9007719/pg_9009509/pg_9010100/pg_9010591/pg_9010845/pg_9001355/pg_9002855/pg_9010911/pg_1006980/pg_1005820/pg_1005618/pg_1001350/pg_1001300/pg_1000715/pg_1000181/pg_1006096/pg_1003362/pg_1001885/pg_1000734/pg_4001578/pg_4006434/pg_4010898/pg_10004087/pg_10005900/pg_10010988/pg_10001330/pg_10007215/pg_10008840/pg_10009211/pg_10010172/pg_10010454/pg_5002260/pg_5002267/pg_5002991/pg_50…	193	P
phosphorylation	A3_CG_AG.BP	A3_CG_AG	GO:0016310	140/1523	1963/27266	0.0713194090677534	1.27681878374351	3.09665499626289	0.00158718972324373	0.0452124460732728	0.0386881448835989	pg_9008696/pg_9008910/pg_9001355/pg_9002841/pg_9010563/pg_9011353/pg_1002194/pg_1001300/pg_1006096/pg_1003102/pg_1000734/pg_4000055/pg_4005711/pg_4006434/pg_4008505/pg_4011069/pg_4011597/pg_4009885/pg_10000159/pg_10000431/pg_10005900/pg_10010172/pg_5003036/pg_5005327/pg_5006384/pg_5007712/pg_5009888/pg_5000879/pg_5001169/pg_5013058/pg_12001536/pg_12004218/pg_12007696/pg_12000242/pg_12010657/pg_11…	140	P
phosphorylation	A3_CG_BG.BP	A3_CG_BG	GO:0016310	154/1544	1963/27266	0.0784513499745288	1.38539799767196	4.3426779949692	2.06528831561052e-05	0.00340600597883772	0.00293146351643856	pg_9002705/pg_9007719/pg_9008696/pg_9008910/pg_9001355/pg_9002841/pg_9010563/pg_9011353/pg_1002194/pg_1001300/pg_1006096/pg_1003102/pg_1000734/pg_4000055/pg_4005711/pg_4006434/pg_4008505/pg_4011069/pg_4011597/pg_4000182/pg_4009885/pg_10000159/pg_10000431/pg_10005900/pg_10010172/pg_5003036/pg_5005327/pg_5006384/pg_5007712/pg_5009888/pg_5000879/pg_5001169/pg_5013058/pg_12001536/pg_12004218/pg_12007…	154	P
phosphorylation	IR_CG_BG.BP	IR_CG_BG	GO:0016310	135/1420	1963/27266	0.0687722873153337	1.32052477883091	3.45530194359882	0.000523733034566176	0.019787588091348	0.0175455526061054	pg_9005199/pg_9007719/pg_9009509/pg_9010100/pg_9010591/pg_9010845/pg_9001355/pg_9010911/pg_1006980/pg_1005618/pg_1001300/pg_1000715/pg_1000181/pg_1006096/pg_1001885/pg_1000734/pg_4001578/pg_4006434/pg_4010898/pg_10004087/pg_10005900/pg_10007215/pg_10008840/pg_10010172/pg_5002267/pg_5002991/pg_5004604/pg_5006384/pg_5009888/pg_5000879/pg_5002003/pg_5003509/pg_12007696/pg_12010000/pg_12010292/pg_110…	135	P
phosphotransferase activity, alcohol group as acceptor	A3_CG_BG.MF	A3_CG_BG	GO:0016773	129/1544	1728/27266	0.0746527777777778	1.31831777130109	3.34975732334169	0.000747259307710817	0.0294666772275803	0.0253612265451159	pg_9002705/pg_9007719/pg_9008696/pg_9001355/pg_9002841/pg_9011353/pg_1002194/pg_1001300/pg_1006096/pg_4000055/pg_4005711/pg_4008505/pg_4011069/pg_4011597/pg_4009885/pg_10000159/pg_10005900/pg_10010172/pg_5003036/pg_5005327/pg_5006384/pg_5007712/pg_5009888/pg_5001169/pg_5013058/pg_12001536/pg_12004218/pg_12007696/pg_12000242/pg_12010657/pg_12010853/pg_11004909/pg_11007799/pg_11001027/pg_11003525/p…	129	F
photosystem stoichiometry adjustment	A3_CG_AG.BP	A3_CG_AG	GO:0080005	5/1523	10/27266	0.5	8.95141168745896	6.11696934233479	0.000107451289179564	0.00825700361136986	0.00706549146895013	pg_9011353/pg_5006384/pg_11011466/pg_8007891/pg_16008396	5	P
photosystem stoichiometry adjustment	A3_CG_BG.BP	A3_CG_BG	GO:0080005	5/1544	10/27266	0.5	8.82966321243523	6.06716845588896	0.000114692175747995	0.00865413644985947	0.00744839716273819	pg_9011353/pg_5006384/pg_11011466/pg_8007891/pg_16008396	5	P
polynucleotide 5' dephosphorylation	A3_CG_AG.BP	A3_CG_AG	GO:0098507	4/1523	10/27266	0.4	7.16112934996717	4.73971677348177	0.00155126466521565	0.0452124460732728	0.0386881448835989	pg_4006634/pg_4011455/pg_2012684/pg_17010851	4	P
polynucleotide 5' dephosphorylation	A3_CG_BG.BP	A3_CG_BG	GO:0098507	5/1544	10/27266	0.5	8.82966321243523	6.06716845588896	0.000114692175747995	0.00865413644985947	0.00744839716273819	pg_4006634/pg_4011455/pg_10000548/pg_2012684/pg_17010851	5	P
polynucleotide 5'-phosphatase activity	A3_CG_AG.MF	A3_CG_AG	GO:0004651	4/1523	10/27266	0.4	7.16112934996717	4.73971677348177	0.00155126466521565	0.0452124460732728	0.0386881448835989	pg_4006634/pg_4011455/pg_2012684/pg_17010851	4	F
polynucleotide 5'-phosphatase activity	A3_CG_BG.MF	A3_CG_BG	GO:0004651	5/1544	10/27266	0.5	8.82966321243523	6.06716845588896	0.000114692175747995	0.00865413644985947	0.00744839716273819	pg_4006634/pg_4011455/pg_10000548/pg_2012684/pg_17010851	5	F
polynucleotide adenylyltransferase activity	IR_CG_AG.MF	IR_CG_AG	GO:0004652	6/1429	23/27266	0.260869565217391	4.97751544101987	4.48793077978311	0.000957201211841235	0.0343068230511505	0.0305739629447646	pg_3000384/pg_19010997/pg_19000213/pg_18011597/pg_20009253/pg_6012990	6	F
polynucleotide dephosphorylation	A3_CG_AG.BP	A3_CG_AG	GO:0098501	5/1523	14/27266	0.357142857142857	6.39386549104212	4.91007430151662	0.000707134952659772	0.0282710642897829	0.0241914589067817	pg_4006634/pg_4011455/pg_2012684/pg_17010851/pg_18011493	5	P
polynucleotide dephosphorylation	A3_CG_BG.BP	A3_CG_BG	GO:0098501	6/1544	14/27266	0.428571428571429	7.56828275351591	6.02269263760217	6.60929031557808e-05	0.00670501107187266	0.00577083406683233	pg_4006634/pg_4011455/pg_10000548/pg_2012684/pg_17010851/pg_18011493	6	P
polynucleotide phosphatase activity	A3_CG_AG.MF	A3_CG_AG	GO:0098518	5/1523	14/27266	0.357142857142857	6.39386549104212	4.91007430151662	0.000707134952659772	0.0282710642897829	0.0241914589067817	pg_4006634/pg_4011455/pg_2012684/pg_17010851/pg_18011493	5	F
polynucleotide phosphatase activity	A3_CG_BG.MF	A3_CG_BG	GO:0098518	6/1544	14/27266	0.428571428571429	7.56828275351591	6.02269263760217	6.60929031557808e-05	0.00670501107187266	0.00577083406683233	pg_4006634/pg_4011455/pg_10000548/pg_2012684/pg_17010851/pg_18011493	6	F
positive regulation of catalytic activity	A3_BG_AG.BP	A3_BG_AG	GO:0043085	11/166	501/27266	0.0219560878243513	3.60635355794435	4.60829971590162	0.00026438149591623	0.045101451184228	0.0363362057743823	pg_5011448/pg_15002350/pg_7004092/pg_2001153/pg_18003253/pg_18011493/pg_20007166/pg_21009729/pg_6010848/pg_6005442/pg_24004039	11	P
positive regulation of catalytic activity	A3_CG_AG.BP	A3_CG_AG	GO:0043085	51/1523	501/27266	0.101796407185629	1.82244309804554	4.51922770073141	2.78956952975379e-05	0.00311431752972702	0.00266491150707363	pg_9008696/pg_1001812/pg_1000153/pg_4009836/pg_10005900/pg_10006431/pg_10002271/pg_5011448/pg_12003078/pg_11000201/pg_11007799/pg_11010698/pg_11011095/pg_14006002/pg_8006438/pg_15002350/pg_16004524/pg_16000406/pg_2000081/pg_2001153/pg_2012393/pg_17009760/pg_17000319/pg_3000021/pg_3011964/pg_3008080/pg_3011224/pg_19008406/pg_19002082/pg_18003253/pg_18011493/pg_18008998/pg_20007166/pg_20007109/pg_2…	51	P
positive regulation of catalytic activity	A3_CG_BG.BP	A3_CG_BG	GO:0043085	49/1544	501/27266	0.0978043912175649	1.72715967029671	4.02475135434137	0.000148637433036838	0.00966399001533887	0.00831755267877121	pg_9008696/pg_1000153/pg_4009836/pg_10005900/pg_10006431/pg_10002271/pg_5011448/pg_12003078/pg_11000201/pg_11007799/pg_11010698/pg_11011095/pg_14006002/pg_8006438/pg_8007208/pg_16004524/pg_16000406/pg_2000081/pg_2001153/pg_2012393/pg_17009760/pg_3000021/pg_3011964/pg_3008080/pg_3011224/pg_19008406/pg_19002082/pg_19001329/pg_18003253/pg_18011493/pg_18008998/pg_20007109/pg_23000552/pg_23006943/pg_2…	49	P
positive regulation of catalytic activity	A5_CG_AG.BP	A5_CG_AG	GO:0043085	34/979	501/27266	0.0678642714570858	1.89007888207242	3.88049671876306	0.000326380303681836	0.0214151412294223	0.018755537411892	pg_9009715/pg_9010911/pg_1002333/pg_1001389/pg_1000458/pg_4001411/pg_10000586/pg_10000997/pg_10005900/pg_10001381/pg_11000201/pg_11007799/pg_11001143/pg_8001799/pg_8006604/pg_7004008/pg_16000537/pg_16000406/pg_2001153/pg_3009167/pg_3013016/pg_3008080/pg_19000490/pg_18005554/pg_21000328/pg_21002521/pg_21002733/pg_6002957/pg_6002288/pg_6002233/pg_22002189/pg_22000329/pg_13000999/pg_13005117	34	P
positive regulation of catalytic activity	A5_CG_BG.BP	A5_CG_BG	GO:0043085	35/964	501/27266	0.0698602794411178	1.97594437680655	4.22092063620719	0.000115563688389346	0.0112011617159028	0.00996522149272148	pg_9009715/pg_9010911/pg_1002333/pg_1001389/pg_1000458/pg_4009836/pg_4001411/pg_10000586/pg_10000997/pg_10005900/pg_10001381/pg_11000201/pg_11007799/pg_8001799/pg_8006604/pg_7008046/pg_7004008/pg_16000537/pg_16000406/pg_2001153/pg_3009167/pg_3013016/pg_18005554/pg_20009292/pg_21000328/pg_21002521/pg_21002733/pg_6002957/pg_6002288/pg_6002233/pg_6005442/pg_22002189/pg_22000329/pg_13000999/pg_130051…	35	P
positive regulation of catalytic activity	IR_CG_AG.BP	IR_CG_AG	GO:0043085	47/1429	501/27266	0.093812375249501	1.78998476105871	4.19712376242928	8.93272272666419e-05	0.00656340238156398	0.00584925106315804	pg_9010911/pg_1006237/pg_1001389/pg_10000586/pg_10006431/pg_10002271/pg_5004604/pg_12003078/pg_11000519/pg_11003110/pg_11011810/pg_11001143/pg_11011095/pg_8007949/pg_8006438/pg_15004847/pg_7004008/pg_16004524/pg_16003093/pg_2000081/pg_2001153/pg_2002442/pg_17007466/pg_17011007/pg_3006007/pg_3013016/pg_3011224/pg_3012816/pg_19000490/pg_19007312/pg_18006352/pg_18003253/pg_20007109/pg_23000552/pg_23…	47	P
positive regulation of catalytic activity	IR_CG_BG.BP	IR_CG_BG	GO:0043085	43/1420	501/27266	0.0858283433133733	1.64802507660735	3.43144707050489	0.000975693295379057	0.0287855334128763	0.0255239844522163	pg_9010911/pg_1006237/pg_1001389/pg_4009836/pg_10000586/pg_10005900/pg_10006431/pg_10002271/pg_5004604/pg_12003078/pg_11001143/pg_11011095/pg_8006438/pg_8007208/pg_7004008/pg_16003093/pg_2000081/pg_2001153/pg_2002442/pg_17007466/pg_3006007/pg_3013016/pg_3008080/pg_3011224/pg_3012816/pg_19000490/pg_19007312/pg_18003253/pg_18008998/pg_20009292/pg_20007109/pg_23000552/pg_23006943/pg_23002786/pg_2300…	43	P
positive regulation of cellular component biogenesis	A5_CG_AG.BP	A5_CG_AG	GO:0044089	16/979	179/27266	0.0893854748603352	2.48946308226956	3.85833017308458	0.000765138125776484	0.0326961429208755	0.0286355212514091	pg_1004577/pg_4008487/pg_10000586/pg_5012712/pg_12010533/pg_11006239/pg_2001153/pg_18010015/pg_18006114/pg_23001635/pg_23007524/pg_23009452/pg_6008230/pg_6001342/pg_13001955/pg_24001943	16	P
positive regulation of cellular component biogenesis	A5_CG_BG.BP	A5_CG_BG	GO:0044089	18/964	179/27266	0.100558659217877	2.84422448364589	4.73921843521929	6.96542720559609e-05	0.00779818272484291	0.00693772843074343	pg_9003884/pg_1004577/pg_4008487/pg_10000586/pg_10008976/pg_5012712/pg_12010533/pg_11006239/pg_2001153/pg_18010015/pg_18006114/pg_23001635/pg_23007524/pg_23009452/pg_6008230/pg_6001342/pg_13001955/pg_24001943	18	P
positive regulation of cellular component organization	A5_CG_AG.BP	A5_CG_AG	GO:0051130	34/979	435/27266	0.0781609195402299	2.17684947107651	4.77497057517128	2.1274307168824e-05	0.00368808453652832	0.00323005142772731	pg_1004577/pg_4001650/pg_4008487/pg_4008981/pg_10000586/pg_10001598/pg_5012712/pg_5003550/pg_12004006/pg_12009103/pg_12009393/pg_12010533/pg_11006239/pg_15005433/pg_16001969/pg_16000406/pg_2001153/pg_17010197/pg_3001173/pg_19008749/pg_19008122/pg_18010015/pg_18006114/pg_20008888/pg_20001226/pg_23003038/pg_23007524/pg_23009452/pg_6006768/pg_6001342/pg_22009340/pg_13001955/pg_24001943/pg_24003016	34	P
positive regulation of cellular component organization	A5_CG_BG.BP	A5_CG_BG	GO:0051130	35/964	435/27266	0.0804597701149425	2.2757428339772	5.13494998185486	6.26256318164473e-06	0.00217158032437788	0.00193196736825412	pg_1004577/pg_4001650/pg_4008487/pg_4008981/pg_10000586/pg_10001598/pg_10008976/pg_5012712/pg_5003550/pg_12004006/pg_12009103/pg_12009393/pg_12010533/pg_11006239/pg_8007823/pg_15005433/pg_16001969/pg_16000406/pg_2001153/pg_17010197/pg_3001173/pg_19008749/pg_19008122/pg_18010015/pg_18006114/pg_20008888/pg_20001226/pg_23003038/pg_23007524/pg_23009452/pg_6001342/pg_22009340/pg_13001955/pg_24001943/p…	35	P
positive regulation of cellular process	A3_CG_BG.BP	A3_CG_BG	GO:0048522	174/1544	2482/27266	0.0701047542304593	1.238	3.0469910271415	0.00174007245025436	0.0494617695521576	0.0425704986431412	pg_9008696/pg_9007289/pg_1000986/pg_1005043/pg_1004577/pg_4001465/pg_4001650/pg_4006232/pg_4009836/pg_4010318/pg_4011171/pg_4000182/pg_4000430/pg_4007454/pg_10001427/pg_10001598/pg_10005900/pg_10006431/pg_10010622/pg_10002271/pg_10009622/pg_10010066/pg_10010172/pg_5002364/pg_5002528/pg_5007756/pg_5009841/pg_5000603/pg_5001169/pg_5002818/pg_5003550/pg_5011733/pg_5012626/pg_12000282/pg_12001921/pg_…	174	P
positive regulation of cellular protein localization	A3_CG_AG.BP	A3_CG_AG	GO:1903829	12/1523	80/27266	0.15	2.68542350623769	3.6720155206903	0.00156279485080032	0.0452124460732728	0.0386881448835989	pg_9008696/pg_12007032/pg_12003078/pg_11011095/pg_15006407/pg_7002310/pg_2001153/pg_2000739/pg_2005738/pg_17000319/pg_17000687/pg_21005597	12	P
positive regulation of cellular protein metabolic process	A3_CG_AG.BP	A3_CG_AG	GO:0032270	53/1523	534/27266	0.099250936329588	1.77687198290384	4.40988725202875	3.89052850052e-05	0.00403864160308366	0.00345585264773799	pg_9008696/pg_4001650/pg_4006232/pg_4009836/pg_10001598/pg_10005900/pg_10006431/pg_10002271/pg_10002961/pg_5002818/pg_5011733/pg_12003078/pg_11000201/pg_11007799/pg_11011095/pg_14002674/pg_14006002/pg_8007302/pg_15007988/pg_15008601/pg_7008287/pg_16004524/pg_2000081/pg_2001153/pg_2012393/pg_2001126/pg_2002243/pg_17009760/pg_17000319/pg_3000021/pg_3012593/pg_3001173/pg_3011224/pg_3011958/pg_190084…	53	P
positive regulation of cellular protein metabolic process	A3_CG_BG.BP	A3_CG_BG	GO:0032270	54/1544	534/27266	0.101123595505618	1.78577458229027	4.49290163794567	2.86554460826318e-05	0.0043232985833386	0.00372095414584457	pg_9008696/pg_4001650/pg_4006232/pg_4009836/pg_10001598/pg_10005900/pg_10006431/pg_10002271/pg_5002818/pg_5011733/pg_12003078/pg_12004176/pg_11000201/pg_11007799/pg_11011095/pg_14002674/pg_14006002/pg_8007302/pg_15007988/pg_15008601/pg_7008287/pg_16004524/pg_2000081/pg_2001153/pg_2012393/pg_2001126/pg_2002243/pg_17009760/pg_17001159/pg_3000021/pg_3012593/pg_3001173/pg_3011224/pg_3011958/pg_190084…	54	P
positive regulation of cellular protein metabolic process	IR_CG_AG.BP	IR_CG_AG	GO:0032270	47/1429	534/27266	0.0880149812734082	1.67936772526295	3.72870165994646	0.00038622541991411	0.0190639512092693	0.016989638970183	pg_9010911/pg_1001389/pg_4001650/pg_4006232/pg_10006431/pg_10002271/pg_5004604/pg_12003078/pg_12004176/pg_11003110/pg_11011810/pg_11011095/pg_8002485/pg_7000045/pg_16004524/pg_16003093/pg_16000085/pg_2000081/pg_2001153/pg_2012411/pg_17001159/pg_17011007/pg_3006007/pg_3012593/pg_3001173/pg_3005892/pg_3011224/pg_3011958/pg_19002196/pg_18006352/pg_20008888/pg_20007770/pg_20007109/pg_23000552/pg_2300…	47	P
positive regulation of cytoskeleton organization	A5_CG_AG.BP	A5_CG_AG	GO:0051495	10/979	89/27266	0.112359550561798	3.12931103740345	3.88290652559426	0.00133061916632021	0.0457433383600544	0.0400623505007807	pg_1004577/pg_10000586/pg_5012712/pg_12010533/pg_2001153/pg_18006114/pg_23003038/pg_23007524/pg_13001955/pg_24001943	10	P
positive regulation of cytoskeleton organization	A5_CG_BG.BP	A5_CG_BG	GO:0051495	12/964	89/27266	0.134831460674157	3.81360436383981	5.08984030287293	6.91878208075993e-05	0.00779818272484291	0.00693772843074343	pg_1004577/pg_10000586/pg_10008976/pg_5012712/pg_12010533/pg_8007823/pg_2001153/pg_18006114/pg_23003038/pg_23007524/pg_13001955/pg_24001943	12	P
positive regulation of endocytic recycling	A5_CG_AG.BP	A5_CG_AG	GO:2001137	3/979	6/27266	0.5	13.9254341164454	6.11056575863988	0.000850814213159013	0.0326961429208755	0.0286355212514091	pg_12004006/pg_12009103/pg_15005433	3	P
positive regulation of endocytic recycling	A5_CG_BG.BP	A5_CG_BG	GO:2001137	3/964	6/27266	0.5	14.1421161825726	6.16346427340806	0.00081329350832846	0.0369132675221512	0.0328402442718121	pg_12004006/pg_12009103/pg_15005433	3	P
positive regulation of endoplasmic reticulum unfolded protein response	IR_CG_BG.BP	IR_CG_BG	GO:1900103	3/1420	4/27266	0.75	14.4010563380282	6.28261468519487	0.000541903864714535	0.0198793154582122	0.0176268867906106	pg_11011542/pg_14000666/pg_17004423	3	P
positive regulation of intracellular protein transport	A3_CG_AG.BP	A3_CG_AG	GO:0090316	12/1523	69/27266	0.173913043478261	3.11353449998573	4.27559450691673	0.000402081490536921	0.020509622237129	0.0175500178718929	pg_9008696/pg_12007032/pg_12003078/pg_11011095/pg_15006407/pg_7002310/pg_2001153/pg_2000739/pg_2005738/pg_17000319/pg_17000687/pg_21005597	12	P
positive regulation of intracellular transport	A3_CG_AG.BP	A3_CG_AG	GO:0032388	13/1523	82/27266	0.158536585365854	2.83825248626748	4.0548849069906	0.000593735136243622	0.0264145173019061	0.0226028176124402	pg_9008696/pg_1001742/pg_12007032/pg_12003078/pg_11011095/pg_15006407/pg_7002310/pg_2001153/pg_2000739/pg_2005738/pg_17000319/pg_17000687/pg_21005597	13	P
positive regulation of kinase activity	A3_CG_AG.BP	A3_CG_AG	GO:0033674	27/1523	180/27266	0.15	2.68542350623769	5.51818157095538	2.74714797172947e-06	0.00054182915162411	0.000463641464702413	pg_9008696/pg_1001812/pg_4009836/pg_10005900/pg_10006431/pg_10002271/pg_12003078/pg_11000201/pg_11007799/pg_14006002/pg_16004524/pg_2000081/pg_2001153/pg_2012393/pg_17009760/pg_17000319/pg_3000021/pg_3011224/pg_19002082/pg_18008998/pg_20007109/pg_23000552/pg_21000328/pg_6012356/pg_6010848/pg_6005825/pg_22002189	27	P
positive regulation of kinase activity	A3_CG_BG.BP	A3_CG_BG	GO:0033674	24/1544	180/27266	0.133333333333333	2.3545768566494	4.46726276860643	8.51014527638212e-05	0.00736377864797535	0.00633781871898984	pg_9008696/pg_4009836/pg_10005900/pg_10006431/pg_10002271/pg_12003078/pg_11000201/pg_11007799/pg_14006002/pg_16004524/pg_2000081/pg_2001153/pg_2012393/pg_17009760/pg_3000021/pg_3011224/pg_19002082/pg_18008998/pg_20007109/pg_23000552/pg_21000328/pg_6012356/pg_6005825/pg_22002189	24	P
positive regulation of kinase activity	A5_CG_BG.BP	A5_CG_BG	GO:0033674	16/964	180/27266	0.0888888888888889	2.51415398801291	3.90194138811499	0.000690072667934443	0.0369132675221512	0.0328402442718121	pg_9009715/pg_9010911/pg_1001389/pg_1000458/pg_4009836/pg_10005900/pg_11000201/pg_11007799/pg_8006604/pg_7008046/pg_2001153/pg_18005554/pg_21000328/pg_6002288/pg_6002233/pg_22002189	16	P
positive regulation of kinase activity	IR_CG_AG.BP	IR_CG_AG	GO:0033674	21/1429	180/27266	0.116666666666667	2.22605551667833	3.88125139919407	0.000510614770969703	0.0231948847116582	0.0206710934622244	pg_9010911/pg_1001389/pg_10006431/pg_10002271/pg_5004604/pg_12003078/pg_11003110/pg_11011810/pg_16004524/pg_16003093/pg_2000081/pg_2001153/pg_17011007/pg_3006007/pg_3011224/pg_18006352/pg_20007109/pg_23000552/pg_23008518/pg_6002288/pg_22002189	21	P
positive regulation of kinase activity	IR_CG_BG.BP	IR_CG_BG	GO:0033674	20/1420	180/27266	0.111111111111111	2.13348982785602	3.57628149693839	0.00116995759302429	0.0329220219406509	0.0291917875585663	pg_9010911/pg_1001389/pg_4009836/pg_10005900/pg_10006431/pg_10002271/pg_5004604/pg_12003078/pg_16003093/pg_2000081/pg_2001153/pg_3006007/pg_3011224/pg_18008998/pg_20007109/pg_23000552/pg_23008518/pg_6010848/pg_6002288/pg_22002189	20	P
positive regulation of molecular function	A3_BG_AG.BP	A3_BG_AG	GO:0044093	13/166	591/27266	0.0219966159052453	3.61301041730373	5.02637419547426	7.17161676885806e-05	0.0246081791905817	0.0198257004890907	pg_5004603/pg_5011448/pg_15002350/pg_7004092/pg_2001153/pg_18003253/pg_18011493/pg_20007166/pg_21009729/pg_6010848/pg_6005442/pg_22005744/pg_24004039	13	P
positive regulation of molecular function	A3_CG_AG.BP	A3_CG_AG	GO:0044093	56/1523	591/27266	0.0947546531302876	1.69637581894315	4.16301842407279	8.47176159619257e-05	0.00686676895406458	0.00587587213809463	pg_9008696/pg_1001812/pg_1000153/pg_4009836/pg_10005900/pg_10006431/pg_10002271/pg_5004603/pg_5011448/pg_12003078/pg_11000201/pg_11007799/pg_11010698/pg_11011095/pg_14006002/pg_8006438/pg_15002350/pg_7008287/pg_16004524/pg_16000406/pg_2000081/pg_2001153/pg_2012393/pg_2001126/pg_17009760/pg_17000319/pg_3000021/pg_3011964/pg_3013438/pg_3008080/pg_3011224/pg_19008406/pg_19002082/pg_18003253/pg_18011…	56	P
positive regulation of molecular function	A3_CG_BG.BP	A3_CG_BG	GO:0044093	61/1544	591/27266	0.10321489001692	1.8227054347159	4.95404474340375	4.71664274209422e-06	0.00132155837592773	0.00113743199158974	pg_9008696/pg_1000153/pg_4009836/pg_4000182/pg_10005900/pg_10006431/pg_10002271/pg_5004603/pg_5011448/pg_12009960/pg_12003078/pg_12010853/pg_11000201/pg_11007799/pg_11010698/pg_11011095/pg_14006002/pg_8006438/pg_8007208/pg_7008287/pg_16004524/pg_16000406/pg_2000081/pg_2001153/pg_2012393/pg_2001126/pg_17009760/pg_3000021/pg_3006683/pg_3011964/pg_3013438/pg_3008080/pg_3011224/pg_19008406/pg_1900617…	61	P
positive regulation of molecular function	A5_CG_AG.BP	A5_CG_AG	GO:0044093	40/979	591/27266	0.0676818950930626	1.88499954198922	4.19766867741504	0.00010728851684785	0.0123940065972952	0.0108547616813955	pg_9009715/pg_9010911/pg_1002333/pg_1001389/pg_1000458/pg_4001411/pg_10000586/pg_10000997/pg_10005900/pg_10001381/pg_5004603/pg_12009950/pg_11000201/pg_11007799/pg_11001143/pg_8001799/pg_8006604/pg_7010047/pg_7004008/pg_16000537/pg_16000406/pg_2001153/pg_3009167/pg_3013016/pg_3008080/pg_19000490/pg_18005554/pg_21000328/pg_21002521/pg_21002733/pg_21005597/pg_6006768/pg_6002957/pg_6002288/pg_600223…	40	P
positive regulation of molecular function	A5_CG_BG.BP	A5_CG_BG	GO:0044093	42/964	591/27266	0.0710659898477157	2.01004697011184	4.75258592885254	1.67627914028141e-05	0.0031278127069399	0.0027826887248804	pg_9009715/pg_9010911/pg_1002333/pg_1001389/pg_1000458/pg_4009836/pg_4001411/pg_10000586/pg_10000997/pg_10005900/pg_10001381/pg_5004603/pg_5000167/pg_11000201/pg_11007799/pg_8001799/pg_8006604/pg_7010047/pg_7008046/pg_7004008/pg_16000537/pg_16000406/pg_2001153/pg_3006683/pg_3009167/pg_3013016/pg_19006174/pg_18005554/pg_20009292/pg_21000328/pg_21002521/pg_21002733/pg_21005597/pg_6002957/pg_6002288…	42	P
positive regulation of molecular function	IR_CG_AG.BP	IR_CG_AG	GO:0044093	54/1429	591/27266	0.0913705583756345	1.74339373314909	4.29692966422008	5.62802133064327e-05	0.00510788323024672	0.00455210417982759	pg_9010911/pg_1006237/pg_1001389/pg_10000586/pg_10006431/pg_10002271/pg_5004603/pg_5004604/pg_5011783/pg_12009950/pg_12003078/pg_11000519/pg_11003110/pg_11011810/pg_11001143/pg_11011095/pg_8007949/pg_8011149/pg_8006438/pg_15004847/pg_7004008/pg_16004524/pg_16003093/pg_2000081/pg_2001153/pg_2002442/pg_17007466/pg_17011007/pg_3006007/pg_3013016/pg_3013438/pg_3011224/pg_3012816/pg_19006174/pg_190004…	54	P
positive regulation of molecular function	IR_CG_BG.BP	IR_CG_BG	GO:0044093	49/1420	591/27266	0.0829103214890017	1.59199494768952	3.41043502547072	0.000960509925134875	0.0284883156518727	0.0252604429919289	pg_9010911/pg_1006237/pg_1001389/pg_4009836/pg_10000586/pg_10005900/pg_10006431/pg_10002271/pg_5004603/pg_5004604/pg_12009950/pg_12003078/pg_11001143/pg_11011095/pg_8011149/pg_8006438/pg_8007208/pg_7004008/pg_16003093/pg_2000081/pg_2001153/pg_2002442/pg_17007466/pg_3006007/pg_3013016/pg_3013438/pg_3008080/pg_3011224/pg_3012816/pg_19000490/pg_19000112/pg_19007312/pg_18003253/pg_18008998/pg_2000929…	49	P
positive regulation of muscle cell differentiation	A5_CG_AG.BP	A5_CG_AG	GO:0051149	5/979	15/27266	0.333333333333333	9.2836227442969	6.19296041279589	0.000131317735089816	0.0123940065972952	0.0108547616813955	pg_5012712/pg_12004006/pg_12009103/pg_12010533/pg_15005433	5	P
positive regulation of muscle cell differentiation	A5_CG_BG.BP	A5_CG_BG	GO:0051149	5/964	15/27266	0.333333333333333	9.42807745504841	6.25071657300689	0.000122112799123334	0.0112011617159028	0.00996522149272148	pg_5012712/pg_12004006/pg_12009103/pg_12010533/pg_15005433	5	P
positive regulation of myoblast fusion	A5_CG_AG.BP	A5_CG_AG	GO:1901741	3/979	6/27266	0.5	13.9254341164454	6.11056575863988	0.000850814213159013	0.0326961429208755	0.0286355212514091	pg_12004006/pg_12009103/pg_15005433	3	P
positive regulation of myoblast fusion	A5_CG_BG.BP	A5_CG_BG	GO:1901741	3/964	6/27266	0.5	14.1421161825726	6.16346427340806	0.00081329350832846	0.0369132675221512	0.0328402442718121	pg_12004006/pg_12009103/pg_15005433	3	P
positive regulation of myotube differentiation	A5_CG_AG.BP	A5_CG_AG	GO:0010831	5/979	15/27266	0.333333333333333	9.2836227442969	6.19296041279589	0.000131317735089816	0.0123940065972952	0.0108547616813955	pg_5012712/pg_12004006/pg_12009103/pg_12010533/pg_15005433	5	P
positive regulation of myotube differentiation	A5_CG_BG.BP	A5_CG_BG	GO:0010831	5/964	15/27266	0.333333333333333	9.42807745504841	6.25071657300689	0.000122112799123334	0.0112011617159028	0.00996522149272148	pg_5012712/pg_12004006/pg_12009103/pg_12010533/pg_15005433	5	P
positive regulation of neuron apoptotic process	A3_CG_AG.BP	A3_CG_AG	GO:0043525	4/1523	5/27266	0.8	14.3222586999343	7.24627977531713	4.63301679888325e-05	0.00454214618272709	0.00388669989929415	pg_9008696/pg_12003078/pg_2001153/pg_17000319	4	P
positive regulation of neuron apoptotic process	A3_CG_BG.BP	A3_CG_BG	GO:0043525	3/1544	5/27266	0.6	10.5955958549223	5.2572676898595	0.0016623108546377	0.0479462601406287	0.0412661378826729	pg_9008696/pg_12003078/pg_2001153	3	P
positive regulation of neuron death	A3_CG_AG.BP	A3_CG_AG	GO:1901216	4/1523	5/27266	0.8	14.3222586999343	7.24627977531713	4.63301679888325e-05	0.00454214618272709	0.00388669989929415	pg_9008696/pg_12003078/pg_2001153/pg_17000319	4	P
positive regulation of neuron death	A3_CG_BG.BP	A3_CG_BG	GO:1901216	3/1544	5/27266	0.6	10.5955958549223	5.2572676898595	0.0016623108546377	0.0479462601406287	0.0412661378826729	pg_9008696/pg_12003078/pg_2001153	3	P
positive regulation of nucleocytoplasmic transport	A3_CG_AG.BP	A3_CG_AG	GO:0046824	7/1523	22/27266	0.318181818181818	5.69635289201934	5.35993782635364	0.000135716681819441	0.00933762332936785	0.0079901742907162	pg_1001742/pg_12007032/pg_15006407/pg_7002310/pg_2000739/pg_2005738/pg_17000687	7	P
positive regulation of organelle organization	A5_CG_AG.BP	A5_CG_AG	GO:0010638	25/979	305/27266	0.0819672131147541	2.28285805187629	4.34794568505096	0.000120530869418279	0.0123940065972952	0.0108547616813955	pg_1004577/pg_4001650/pg_4008981/pg_10000586/pg_10001598/pg_5012712/pg_12009393/pg_12010533/pg_16001969/pg_2001153/pg_17010197/pg_3001173/pg_19008749/pg_19008122/pg_18006114/pg_20008888/pg_20001226/pg_23003038/pg_23007524/pg_23009452/pg_6006768/pg_22009340/pg_13001955/pg_24001943/pg_24003016	25	P
positive regulation of organelle organization	A5_CG_BG.BP	A5_CG_BG	GO:0010638	26/964	305/27266	0.0852459016393443	2.41111489014353	4.74450793481469	3.59701764782039e-05	0.00489777700262679	0.00435735452188313	pg_1004577/pg_4001650/pg_4008981/pg_10000586/pg_10001598/pg_10008976/pg_5012712/pg_12009393/pg_12010533/pg_8007823/pg_16001969/pg_2001153/pg_17010197/pg_3001173/pg_19008749/pg_19008122/pg_18006114/pg_20008888/pg_20001226/pg_23003038/pg_23007524/pg_23009452/pg_22009340/pg_13001955/pg_24001943/pg_24003016	26	P
positive regulation of phosphate metabolic process	A3_CG_AG.BP	A3_CG_AG	GO:0045937	30/1523	213/27266	0.140845070422535	2.52152441900252	5.42230742126902	2.98281055924223e-06	0.000551540314969884	0.000471951275985366	pg_9008696/pg_1001812/pg_4009836/pg_10005900/pg_10006431/pg_10002271/pg_10002961/pg_12003078/pg_11000201/pg_11007799/pg_14006002/pg_16004524/pg_2000081/pg_2001153/pg_2012393/pg_2001126/pg_17009760/pg_17000319/pg_3000021/pg_3011224/pg_19002082/pg_18008998/pg_20007109/pg_23000552/pg_21000328/pg_6012356/pg_6010848/pg_6005825/pg_22002189/pg_22000329	30	P
positive regulation of phosphate metabolic process	A3_CG_BG.BP	A3_CG_BG	GO:0045937	25/1544	213/27266	0.117370892018779	2.07269089493785	3.85062044009057	0.000458846601143974	0.0217730112994447	0.0187394821570769	pg_9008696/pg_4009836/pg_10005900/pg_10006431/pg_10002271/pg_12003078/pg_11000201/pg_11007799/pg_14006002/pg_16004524/pg_2000081/pg_2001153/pg_2012393/pg_2001126/pg_17009760/pg_3000021/pg_3011224/pg_19002082/pg_18008998/pg_20007109/pg_23000552/pg_21000328/pg_6012356/pg_6005825/pg_22002189	25	P
positive regulation of phosphate metabolic process	IR_CG_AG.BP	IR_CG_AG	GO:0045937	23/1429	213/27266	0.107981220657277	2.06033307378678	3.65361024456788	0.000846233777449329	0.0319581037966938	0.0284808033611346	pg_9010911/pg_1001389/pg_10006431/pg_10002271/pg_5004604/pg_12003078/pg_11003110/pg_11011810/pg_16004524/pg_16003093/pg_2000081/pg_2001153/pg_17011007/pg_3006007/pg_3011224/pg_18006352/pg_20007109/pg_23000552/pg_23008518/pg_6002288/pg_22005821/pg_22002189/pg_22000329	23	P
positive regulation of phosphorus metabolic process	A3_CG_AG.BP	A3_CG_AG	GO:0010562	30/1523	213/27266	0.140845070422535	2.52152441900252	5.42230742126902	2.98281055924223e-06	0.000551540314969884	0.000471951275985366	pg_9008696/pg_1001812/pg_4009836/pg_10005900/pg_10006431/pg_10002271/pg_10002961/pg_12003078/pg_11000201/pg_11007799/pg_14006002/pg_16004524/pg_2000081/pg_2001153/pg_2012393/pg_2001126/pg_17009760/pg_17000319/pg_3000021/pg_3011224/pg_19002082/pg_18008998/pg_20007109/pg_23000552/pg_21000328/pg_6012356/pg_6010848/pg_6005825/pg_22002189/pg_22000329	30	P
positive regulation of phosphorus metabolic process	A3_CG_BG.BP	A3_CG_BG	GO:0010562	25/1544	213/27266	0.117370892018779	2.07269089493785	3.85062044009057	0.000458846601143974	0.0217730112994447	0.0187394821570769	pg_9008696/pg_4009836/pg_10005900/pg_10006431/pg_10002271/pg_12003078/pg_11000201/pg_11007799/pg_14006002/pg_16004524/pg_2000081/pg_2001153/pg_2012393/pg_2001126/pg_17009760/pg_3000021/pg_3011224/pg_19002082/pg_18008998/pg_20007109/pg_23000552/pg_21000328/pg_6012356/pg_6005825/pg_22002189	25	P
positive regulation of phosphorus metabolic process	IR_CG_AG.BP	IR_CG_AG	GO:0010562	23/1429	213/27266	0.107981220657277	2.06033307378678	3.65361024456788	0.000846233777449329	0.0319581037966938	0.0284808033611346	pg_9010911/pg_1001389/pg_10006431/pg_10002271/pg_5004604/pg_12003078/pg_11003110/pg_11011810/pg_16004524/pg_16003093/pg_2000081/pg_2001153/pg_17011007/pg_3006007/pg_3011224/pg_18006352/pg_20007109/pg_23000552/pg_23008518/pg_6002288/pg_22005821/pg_22002189/pg_22000329	23	P
positive regulation of phosphorylation	A3_CG_AG.BP	A3_CG_AG	GO:0042327	29/1523	211/27266	0.137440758293839	2.46057762024938	5.18042302179731	7.04848280808324e-06	0.00109752296777444	0.000939146878306936	pg_9008696/pg_1001812/pg_4009836/pg_10005900/pg_10006431/pg_10002271/pg_10002961/pg_12003078/pg_11000201/pg_11007799/pg_14006002/pg_16004524/pg_2000081/pg_2001153/pg_2012393/pg_2001126/pg_17009760/pg_17000319/pg_3000021/pg_3011224/pg_19002082/pg_18008998/pg_20007109/pg_23000552/pg_21000328/pg_6012356/pg_6010848/pg_6005825/pg_22002189	29	P
positive regulation of phosphorylation	A3_CG_BG.BP	A3_CG_BG	GO:0042327	25/1544	211/27266	0.118483412322275	2.09233725413157	3.90254784405599	0.000398055098866554	0.0193566628242215	0.0166597919151543	pg_9008696/pg_4009836/pg_10005900/pg_10006431/pg_10002271/pg_12003078/pg_11000201/pg_11007799/pg_14006002/pg_16004524/pg_2000081/pg_2001153/pg_2012393/pg_2001126/pg_17009760/pg_3000021/pg_3011224/pg_19002082/pg_18008998/pg_20007109/pg_23000552/pg_21000328/pg_6012356/pg_6005825/pg_22002189	25	P
positive regulation of phosphorylation	IR_CG_AG.BP	IR_CG_AG	GO:0042327	22/1429	211/27266	0.104265402843602	1.98943350170304	3.39314088830526	0.00170530258275222	0.0493924621844073	0.0440181624024237	pg_9010911/pg_1001389/pg_10006431/pg_10002271/pg_5004604/pg_12003078/pg_11003110/pg_11011810/pg_16004524/pg_16003093/pg_2000081/pg_2001153/pg_17011007/pg_3006007/pg_3011224/pg_18006352/pg_20007109/pg_23000552/pg_23008518/pg_6002288/pg_22005821/pg_22002189	22	P
positive regulation of phosphorylation of RNA polymerase II C-terminal domain	A3_CG_AG.BP	A3_CG_AG	GO:1901409	5/1523	14/27266	0.357142857142857	6.39386549104212	4.91007430151662	0.000707134952659772	0.0282710642897829	0.0241914589067817	pg_10002271/pg_11000201/pg_17009760/pg_21000328/pg_6010848	5	P
positive regulation of phosphorylation of RNA polymerase II C-terminal domain	A5_CG_AG.BP	A5_CG_AG	GO:1901409	5/979	14/27266	0.357142857142857	9.94673865460382	6.46179481186318	9.02100885820275e-05	0.0117070142457326	0.0102530887522573	pg_9009715/pg_1001389/pg_11000201/pg_18005554/pg_21000328	5	P
positive regulation of phosphorylation of RNA polymerase II C-terminal domain	A5_CG_BG.BP	A5_CG_BG	GO:1901409	5/964	14/27266	0.357142857142857	10.1015115589804	6.52116567525321	8.38476869859013e-05	0.00880051347989523	0.00782946164881508	pg_9009715/pg_1001389/pg_11000201/pg_18005554/pg_21000328	5	P
positive regulation of protein kinase activity	A3_CG_AG.BP	A3_CG_AG	GO:0045860	26/1523	174/27266	0.149425287356322	2.67513452728659	5.39171471989964	4.48257575533263e-06	0.000736761131786199	0.000630444134010232	pg_9008696/pg_4009836/pg_10005900/pg_10006431/pg_10002271/pg_12003078/pg_11000201/pg_11007799/pg_14006002/pg_16004524/pg_2000081/pg_2001153/pg_2012393/pg_17009760/pg_17000319/pg_3000021/pg_3011224/pg_19002082/pg_18008998/pg_20007109/pg_23000552/pg_21000328/pg_6012356/pg_6010848/pg_6005825/pg_22002189	26	P
positive regulation of protein kinase activity	A3_CG_BG.BP	A3_CG_BG	GO:0045860	24/1544	174/27266	0.137931034482759	2.4357691620511	4.65492559886249	4.92801040280971e-05	0.00569285846784304	0.00489969982625369	pg_9008696/pg_4009836/pg_10005900/pg_10006431/pg_10002271/pg_12003078/pg_11000201/pg_11007799/pg_14006002/pg_16004524/pg_2000081/pg_2001153/pg_2012393/pg_17009760/pg_3000021/pg_3011224/pg_19002082/pg_18008998/pg_20007109/pg_23000552/pg_21000328/pg_6012356/pg_6005825/pg_22002189	24	P
positive regulation of protein kinase activity	A5_CG_BG.BP	A5_CG_BG	GO:0045860	16/964	174/27266	0.0919540229885057	2.6008489531168	4.05556464386155	0.000476084974466996	0.0296113098933917	0.0263439872810977	pg_9009715/pg_9010911/pg_1001389/pg_1000458/pg_4009836/pg_10005900/pg_11000201/pg_11007799/pg_8006604/pg_7008046/pg_2001153/pg_18005554/pg_21000328/pg_6002288/pg_6002233/pg_22002189	16	P
positive regulation of protein kinase activity	IR_CG_AG.BP	IR_CG_AG	GO:0045860	21/1429	174/27266	0.120689655172414	2.3028160517362	4.05447861636286	0.000323009461584959	0.0162283414315943	0.0144625664942739	pg_9010911/pg_1001389/pg_10006431/pg_10002271/pg_5004604/pg_12003078/pg_11003110/pg_11011810/pg_16004524/pg_16003093/pg_2000081/pg_2001153/pg_17011007/pg_3006007/pg_3011224/pg_18006352/pg_20007109/pg_23000552/pg_23008518/pg_6002288/pg_22002189	21	P
positive regulation of protein kinase activity	IR_CG_BG.BP	IR_CG_BG	GO:0045860	20/1420	174/27266	0.114942528735632	2.20705844260968	3.7439724290205	0.000766427005082705	0.0259005877596434	0.0229659179768642	pg_9010911/pg_1001389/pg_4009836/pg_10005900/pg_10006431/pg_10002271/pg_5004604/pg_12003078/pg_16003093/pg_2000081/pg_2001153/pg_3006007/pg_3011224/pg_18008998/pg_20007109/pg_23000552/pg_23008518/pg_6010848/pg_6002288/pg_22002189	20	P
positive regulation of protein metabolic process	A3_CG_AG.BP	A3_CG_AG	GO:0051247	53/1523	553/27266	0.0958408679927667	1.71582213177333	4.13646619735902	9.70042311794379e-05	0.00765298714518312	0.00654863651892065	pg_9008696/pg_4001650/pg_4006232/pg_4009836/pg_10001598/pg_10005900/pg_10006431/pg_10002271/pg_10002961/pg_5002818/pg_5011733/pg_12003078/pg_11000201/pg_11007799/pg_11011095/pg_14002674/pg_14006002/pg_8007302/pg_15007988/pg_15008601/pg_7008287/pg_16004524/pg_2000081/pg_2001153/pg_2012393/pg_2001126/pg_2002243/pg_17009760/pg_17000319/pg_3000021/pg_3012593/pg_3001173/pg_3011224/pg_3011958/pg_190084…	53	P
positive regulation of protein metabolic process	A3_CG_BG.BP	A3_CG_BG	GO:0051247	54/1544	553/27266	0.0976491862567812	1.72441885523147	4.21662531030856	7.31356684138027e-05	0.00672294523027488	0.00578626954503783	pg_9008696/pg_4001650/pg_4006232/pg_4009836/pg_10001598/pg_10005900/pg_10006431/pg_10002271/pg_5002818/pg_5011733/pg_12003078/pg_12004176/pg_11000201/pg_11007799/pg_11011095/pg_14002674/pg_14006002/pg_8007302/pg_15007988/pg_15008601/pg_7008287/pg_16004524/pg_2000081/pg_2001153/pg_2012393/pg_2001126/pg_2002243/pg_17009760/pg_17001159/pg_3000021/pg_3012593/pg_3001173/pg_3011224/pg_3011958/pg_190084…	54	P
positive regulation of protein metabolic process	IR_CG_AG.BP	IR_CG_AG	GO:0051247	47/1429	553/27266	0.0849909584086799	1.62166793000075	3.47342175741295	0.000820444670579679	0.031620836721588	0.0281802336744167	pg_9010911/pg_1001389/pg_4001650/pg_4006232/pg_10006431/pg_10002271/pg_5004604/pg_12003078/pg_12004176/pg_11003110/pg_11011810/pg_11011095/pg_8002485/pg_7000045/pg_16004524/pg_16003093/pg_16000085/pg_2000081/pg_2001153/pg_2012411/pg_17001159/pg_17011007/pg_3006007/pg_3012593/pg_3001173/pg_3005892/pg_3011224/pg_3011958/pg_19002196/pg_18006352/pg_20008888/pg_20007770/pg_20007109/pg_23000552/pg_2300…	47	P
positive regulation of protein modification by small protein conjugation or removal	IR_CG_AG.BP	IR_CG_AG	GO:1903322	9/1429	52/27266	0.173076923076923	3.3023900522151	3.90824881216031	0.0013907770070663	0.0418371490228602	0.0372849284829545	pg_12003078/pg_12004176/pg_7000045/pg_16000085/pg_20007770/pg_23008511/pg_21004448/pg_13002840/pg_24002478	9	P
positive regulation of protein modification process	A3_CG_AG.BP	A3_CG_AG	GO:0031401	40/1523	351/27266	0.113960113960114	2.04020779201344	4.7708920850188	1.60526845921187e-05	0.0019544873456058	0.00167244854386805	pg_9008696/pg_4001650/pg_4006232/pg_4009836/pg_10001598/pg_10005900/pg_10006431/pg_10002271/pg_10002961/pg_12003078/pg_11000201/pg_11007799/pg_14002674/pg_14006002/pg_15008601/pg_7008287/pg_16004524/pg_2000081/pg_2001153/pg_2012393/pg_2001126/pg_17009760/pg_17000319/pg_3000021/pg_3001173/pg_3011224/pg_3011958/pg_19002082/pg_18008998/pg_18001361/pg_20007109/pg_20001226/pg_23000552/pg_21009729/pg_2…	40	P
positive regulation of protein modification process	A3_CG_BG.BP	A3_CG_BG	GO:0031401	40/1544	351/27266	0.113960113960114	2.01245885183709	4.67743520369872	2.19016434815448e-05	0.00348295324987593	0.00299769009359067	pg_9008696/pg_4001650/pg_4006232/pg_4009836/pg_10001598/pg_10005900/pg_10006431/pg_10002271/pg_12003078/pg_12004176/pg_11000201/pg_11007799/pg_14002674/pg_14006002/pg_15008601/pg_7008287/pg_16004524/pg_2000081/pg_2001153/pg_2012393/pg_2001126/pg_17009760/pg_17001159/pg_3000021/pg_3001173/pg_3011224/pg_3011958/pg_19002082/pg_18008998/pg_18001361/pg_20007109/pg_20001226/pg_23000552/pg_23008511/pg_2…	40	P
positive regulation of protein modification process	IR_CG_AG.BP	IR_CG_AG	GO:0031401	39/1429	351/27266	0.111111111111111	2.12005287302698	4.96698345477717	8.67678690103995e-06	0.00157497677071457	0.0014036065465723	pg_9010911/pg_1001389/pg_4001650/pg_4006232/pg_10006431/pg_10002271/pg_5004604/pg_12003078/pg_12004176/pg_11003110/pg_11011810/pg_7000045/pg_16004524/pg_16003093/pg_16000085/pg_2000081/pg_2001153/pg_17001159/pg_17011007/pg_3006007/pg_3001173/pg_3005892/pg_3011224/pg_3011958/pg_19002196/pg_18006352/pg_20008888/pg_20007770/pg_20007109/pg_23000552/pg_23008511/pg_23008518/pg_21004448/pg_6002288/pg_22…	39	P
positive regulation of protein modification process	IR_CG_BG.BP	IR_CG_BG	GO:0031401	36/1420	351/27266	0.102564102564103	1.96937522571325	4.28448410169078	8.92742830842476e-05	0.00578829537764843	0.00513245174598178	pg_9010911/pg_1001389/pg_4001650/pg_4006232/pg_4009836/pg_10005900/pg_10006431/pg_10002271/pg_5004604/pg_12003078/pg_12004176/pg_7000045/pg_16003093/pg_16000085/pg_2000081/pg_2001153/pg_17001159/pg_3006007/pg_3001173/pg_3005892/pg_3011224/pg_3011958/pg_19002196/pg_18008998/pg_20007770/pg_20007109/pg_20001758/pg_23000552/pg_23008518/pg_21004448/pg_6010848/pg_6002288/pg_22001270/pg_22002189/pg_1300…	36	P
positive regulation of protein phosphorylation	A3_CG_AG.BP	A3_CG_AG	GO:0001934	28/1523	205/27266	0.136585365853659	2.44526368047659	5.05213821323519	1.13400817189014e-05	0.00152498326206227	0.00130492327913674	pg_9008696/pg_4009836/pg_10005900/pg_10006431/pg_10002271/pg_10002961/pg_12003078/pg_11000201/pg_11007799/pg_14006002/pg_16004524/pg_2000081/pg_2001153/pg_2012393/pg_2001126/pg_17009760/pg_17000319/pg_3000021/pg_3011224/pg_19002082/pg_18008998/pg_20007109/pg_23000552/pg_21000328/pg_6012356/pg_6010848/pg_6005825/pg_22002189	28	P
positive regulation of protein phosphorylation	A3_CG_BG.BP	A3_CG_BG	GO:0001934	25/1544	205/27266	0.121951219512195	2.15357639327689	4.06186422303639	0.000255957442151827	0.0132169555585138	0.0113755005889316	pg_9008696/pg_4009836/pg_10005900/pg_10006431/pg_10002271/pg_12003078/pg_11000201/pg_11007799/pg_14006002/pg_16004524/pg_2000081/pg_2001153/pg_2012393/pg_2001126/pg_17009760/pg_3000021/pg_3011224/pg_19002082/pg_18008998/pg_20007109/pg_23000552/pg_21000328/pg_6012356/pg_6005825/pg_22002189	25	P
[truncated: 376 more rows]

## Sheet: Table S7
Table S7. GO Enrichment of 671 Overlapping DEGs and DAGs between CG vs. AG and CG vs. BG.
[truncated: 18 more rows]

## Sheet: Table S8
Table S6. Orthologous genes between Panax ginseng and Arabidopsis thaliana
[truncated: 2,041 more rows]
